# Supplementary material for: Comparative analysis of macroalgae supplementation on the rumen microbial community: Asparagopsis taxiformis inhibits major ruminal methanogenic, fibrolytic, and volatile fatty acid-producing microbes in vitro
Source: Front Microbiol. 2023 Apr 3;14:1104667. doi: 10.3389/fmicb.2023.1104667 (PMC10109387; doi:10.3389/fmicb.2023.1104667)
Supplement: Supplementary file 2 [file Table_1.XLSX]

## Sheet: Table S1 Metadata
Sample ID	BioID	Vessel	Day	Treatment	Phase	SampleName	EffluentVol.ml.	GasVol.ml.	pH	DM.dis..	CH4	CO2	H2	O2	DMD...	ACE	PROP	BUTY	VAL	CAP	BCFA	TOTAL	AP	NH3
SEA1	B1d8	B1	8	Control	Adaptation	B1d8	620	1355	6.87	64.41	3.99	30.52	0.43	13.18	36.3	52.54	26.59	13.44	5.36	0.8	1.27	67.79	1.98	3.62
SEA10	C2d8	C2	8	M_japonica	Adaptation	C2d8	660	1530	6.96	49.46	3.78	26.01	0.55	14.09	51.18	54.79	23.73	13.53	5.56	0.97	1.42	74.4	2.31	2.75
SEA101	B5d14	B5	14	Control	Intermediate	B5d14	760	1495	6.98	49.59	4.3	28.15	0.16	13.54	46.42	54.01	27.31	12.33	4.65	0.45	1.25	71.81	1.98	2.7
SEA102	B6d14	B6	14	M_japonica	Intermediate	B6d14	480	520	6.96	49.02	2.31	17.95	0.26	16.77	45.25	50.05	27.35	13.79	6.92	0.75	1.15	65.94	1.83	2.93
SEA103	B7d14	B7	14	A_taxiformis	Intermediate	B7d14	640	2420	6.83	63.45	0.23	43.77	5.62	9.56	40.09	46.32	22.41	19.93	8.69	1.78	0.86	62.54	2.07	1.48
SEA105	C1d14	C1	14	Control	Intermediate	C1d14	670	1250	6.91	53.01	4.1	29.51	0.19	13.41	46.41	50.55	29.4	12.88	5.68	0.43	1.06	69.13	1.72	2.84
SEA106	C2d14	C2	14	M_japonica	Intermediate	C2d14	680	1415	6.96	50.01	3.37	26.72	0.26	13.87	45.91	51.48	28.28	12.68	6.05	0.42	1.08	56.69	1.82	2.91
SEA107	C3d14	C3	14	A_taxiformis	Intermediate	C3d14	630	1430	7	45.86	0.23	25.35	2.89	14.36	48.68	44.12	18.77	21.64	11.34	2.34	1.79	47.63	2.35	2.71
SEA109	C5d14	C5	14	Control	Intermediate	C5d14	620	1160	7	44.67	2.64	20.28	0.44	13.82	46.97	52.48	28.88	12.28	4.87	0.44	1.05	60.38	1.82	2.86
SEA11	C3d8	C3	8	A_taxiformis	Adaptation	C3d8	670	1905	6.85	60.89	4.3	23.88	0.28	16.87	51.46	55.26	24.28	13.56	4.72	0.7	1.47	79.02	2.28	3.07
SEA110	C6d14	C6	14	M_japonica	Intermediate	C6d14	620	1405	6.9	59.23	2.51	20.66	0.26	15.53	36.56	52.2	29.26	11.98	4.85	0.49	1.22	68	1.78	2.82
SEA111	C7d14	C7	14	A_taxiformis	Intermediate	C7d14	630	2265	6.81	59.4	0.32	38.7	3.04	10.9	50.31	46.62	22.18	18.91	9.07	1.9	1.33	65.1	2.1	1.73
SEA113	B1d15	B1	15	Control	Intermediate	B1d15	710	1995	6.85	62	4.8	37.04	0.2	11.48	40.19	48.74	30.22	13.62	5.72	0.43	1.27	78.66	1.61	3.02
SEA114	B2d15	B2	15	M_japonica	Intermediate	B2d15	590	2275	6.79	70.61	6.31	37.58	0.25	11.24	51.76	53.98	27.37	12.94	4.21	0.45	1.04	103.66	1.97	1.61
SEA115	B3d15	B3	15	A_taxiformis	Intermediate	B3d15	640	1370	6.92	53.64	0.25	16.71	1.37	16.96	51.89	45.64	20.27	19.28	10.55	2.4	1.86	54.95	2.25	2.37
SEA117	B5d15	B5	15	Control	Intermediate	B5d15	650	1780	6.89	56.07	3.27	24.35	0.16	14.74	50.34	54.46	27.3	11.78	4.93	0.39	1.14	68.17	1.99	3.16
SEA118	B6d15	B6	15	M_japonica	Intermediate	B6d15	670	935	6.95	57.33	3.11	24.6	0.48	14.65	47.6	50.51	27.25	13.61	6.65	0.83	1.16	58.09	1.85	3.12
SEA119	B7d15	B7	15	A_taxiformis	Intermediate	B7d15	620	1065	6.88	62.05	0.2	18.33	1.96	16.52	49.25	48.8	25.13	16.01	7.35	1.52	1.19	57.64	1.94	2.11
SEA121	C1d15	C1	15	Control	Intermediate	C1d15	670	1795	6.87	56.08	4.12	30.58	0.24	12.99	48.89	51.98	29.42	12.21	5.03	0.33	1.02	54.13	1.77	2.72
SEA122	C2d15	C2	15	M_japonica	Intermediate	C2d15	600	1650	6.88	56.71	2.69	23.18	0.41	15.18	46.36	50.14	28.3	13.43	6.53	0.48	1.12	65.22	1.77	2.79
SEA123	C3d15	C3	15	A_taxiformis	Intermediate	C3d15	600	1300	6.96	53.92	0.2	21.16	2.33	15.61	53.89	44.9	18.01	21.25	11.38	2.52	1.94	51.9	2.49	2.74
SEA125	C5d15	C5	15	Control	Intermediate	C5d15	640	1530	6.97	55.55	2.36	18.88	0.33	16.3	52.01	53	28.17	12.22	5.22	0.37	1.02	42.34	1.88	3.09
SEA126	C6d15	C6	15	M_japonica	Intermediate	C6d15	580	2160	6.79	65.53	5.36	35.94	0.69	11.74	54.95	54.08	29.11	11.21	4.25	0.39	0.96	80.21	1.86	1.91
SEA127	C7d15	C7	15	A_taxiformis	Intermediate	C7d15	640	1310	6.93	52.38	0.24	20.81	2.2	15.74	53.99	49.25	23.9	15.4	7.86	1.7	1.9	60.01	2.06	2.27
SEA129	B1d16	B1	16	Control	Intermediate	B1d16	660	985	6.96	61.97	3.52	26.71	0.17	14.06	35.99	52.8	29.9	11.39	4.51	0.24	1.16	60.16	1.77	2.31
SEA13	C5d8	C5	8	Control	Adaptation	C5d8	590	2165	6.85	62.73	5.8	38.14	0.89	11.07	49.14	52.65	25.19	14.79	5.25	0.89	1.23	82.27	2.09	2.99
SEA130	B2d16	B2	16	M_japonica	Intermediate	B2d16	690	1785	6.93	51.19	4.72	27.63	0.2	13.45	47.88	56.72	27.04	11.36	3.44	0.3	1.14	75.76	2.1	1.58
SEA131	B3d16	B3	16	A_taxiformis	Intermediate	B3d16	610	1025	7.01	50.89	0.2	17.8	2.43	16.37	52.31	47.75	19.4	18.23	10.15	2.33	2.15	40.21	2.46	2
SEA133	B5d16	B5	16	Control	Intermediate	B5d16	635	1665	7.01	52.36	3.88	27.4	0.33	13.74	51.98	53.59	26.97	12.22	5.71	0.39	1.13	52.15	1.99	3.29
SEA134	B6d16	B6	16	M_japonica	Intermediate	B6d16	680	1225	6.96	55.12	3.31	24.49	0.32	14.58	48.88	50.11	26.18	13.77	7.55	1.1	1.29	50.2	1.91	3.68
SEA135	B7d16	B7	16	A_taxiformis	Intermediate	B7d16	680	1565	6.91	53.39	0.23	28.96	2.78	13.13	55.72	47.06	23.68	16.29	9.6	2.06	1.31	48.4	1.99	2.69
SEA137	C1d16	C1	16	Control	Intermediate	C1d16	650	915	6.98	53.74	2.88	24.01	0.18	14.79	50.52	51.84	29.12	12.06	5.53	0.47	0.98	48.84	1.78	2.87
SEA138	C2d16	C2	16	M_japonica	Intermediate	C2d16	640	1635	6.97	56.28	3.59	27.28	0.53	13.76	45.63	50.01	27.48	13.65	7.01	0.61	1.23	60.56	1.82	3.44
SEA139	C3d16	C3	16	A_taxiformis	Intermediate	C3d16	640	1410	7	48.99	0.23	21.27	2.2	15.42	49.54	45.55	18.61	20.55	10.82	2.5	1.97	47	2.45	2.82
SEA14	C6d8	C6	8	M_japonica	Adaptation	C6d8	580	1565	6.96	51.03	3.21	24.56	0.79	14.68	57.55	53.71	24.95	14.06	5.18	0.88	1.22	62.81	2.15	3.65
SEA141	C5d16	C5	16	Control	Intermediate	C5d16	625	795	6.99	50.79	3.32	24.62	0.5	14.63	53.37	52.52	27	12.88	6.06	0.54	0.99	55.61	1.95	2.93
SEA142	C6d16	C6	16	M_japonica	Intermediate	C6d16	740	1340	6.98	48.19	3.67	24.5	0.23	14.46	42.13	56.1	28.42	10.45	3.6	0.37	1.06	65.36	1.97	2.47
SEA143	C7d16	C7	16	A_taxiformis	Intermediate	C7d16	675	1430	6.96	48.9	0.23	26.08	2.56	14.11		47.79	21.61	16.96	9.11	2.1	2.43	51.92	2.21	2.77
SEA145	B1d17	B1	17	Control	Stabilized	B1d17	600	2255	6.68	65.94	6.23	40.38	0.93	10.35	54.31	51.41	28.77	13.5	4.93	0.3	1.1	93.05	1.79	1.97
SEA146	B2d17	B2	17	M_japonica	Stabilized	B2d17	680	1730	6.78	54.85	3.52	23.93	0.34	14.72	52.46	56.47	26.82	11.56	3.8	0.27	1.08	75.7	2.11	3.23
SEA147	B3d17	B3	17	A_taxiformis	Stabilized	B3d17	650	1260	6.81	50.48	0.24	18.99	2.18	15.98	53.91	48.42	17.67	19.38	9.67	2.51	2.35	52.02	2.74	3.58
SEA149	B5d17	B5	17	Control	Stabilized	B5d17	710	1670	6.84	50.81	3.19	23.74	0.36	14.86	56.14	53.36	26.78	12.54	5.84	0.52	0.96	65.15	1.99	3.66
SEA15	C7d8	C7	8	A_taxiformis	Adaptation	C7d8	580	1645	6.92	50.67	3.65	26.4	0.94	14.07	55.41	52.33	25.34	14.51	5.86	0.83	1.13	55.08	2.07	4.27
SEA150	B6d17	B6	17	M_japonica	Stabilized	B6d17	640	1090	6.83	53.9	3.2	23.7	0.55	14.91	48.18	57.47	25.79	10.59	4.69	0.58	0.89	73	2.23	3.75
SEA151	B7d17	B7	17	A_taxiformis	Stabilized	B7d17	620	845	6.86	47.25	0.2	13.32	1.62	17.75	54.79	46.82	24.3	16.19	9.31	2.06	1.32	61.87	1.93	3.07
SEA153	C1d17	C1	17	Control	Stabilized	C1d17	680	1650	6.82	52.2	2.77	20.15	0.34	15.73	52.89	51.95	27.15	12.69	6.27	0.72	1.21	64.66	1.91	3.56
SEA154	C2d17	C2	17	M_japonica	Stabilized	C2d17	680	2035	6.7	56.98	4.81	31.55	0.53	12.62	55.28	51.35	27.11	13.21	6.54	0.68	1.11	73.78	1.89	3.38
SEA155	C3d17	C3	17	A_taxiformis	Stabilized	C3d17	660	85	6.83	53.11	0.22	6.94	1.07	19.67	55.06	44.85	18.17	21.03	11.15	2.79	2.02	48.22	2.47	3
SEA157	C5d17	C5	17	Control	Stabilized	C5d17	650	1640	6.85	49.5	3.09	24.04	0.38	14.79	51.7	51.32	27.35	13.44	6.17	0.65	1.06	62.39	1.88	3.32
SEA158	C6d17	C6	17	M_japonica	Stabilized	C6d17	660	1410	6.89	60.28	2.54	20.38	0.18	15.78	36.82	55.18	27.75	11.18	4.26	0.43	1.2	60.85	1.99	3.52
SEA159	C7d17	C7	17	A_taxiformis	Stabilized	C7d17	620	1185	6.88	121.65	0.22	20.75	1.71	15.51	50.07	48.25	20.17	17.46	9.08	2.4	2.63	46.93	2.39	2.91
SEA161	B1d18	B1	18	Control	Stabilized	B1d18	760	1285	6.89	48.61	3.95	24.19	0.35	14.2		58.15	26.48	10.8	3.33	0.19	1.06	73.92	2.2	2.7
SEA162	B2d18	B2	18	M_japonica	Stabilized	B2d18	600	0	6.89	50.53	1.34	8.59	0.22	5.82	47.76	55.8	27.16	11.61	4.19	0.31	0.92	65.03	2.05	3.12
SEA163	B3d18	B3	18	A_taxiformis	Stabilized	B3d18	0	0	6.88	48.97	0.55	3.97	0.15	-0.09	49.16	NA	NA	NA	NA	NA	NA	NA	NA	NA
SEA165	B5d18	B5	18	Control	Stabilized	B5d18	690	1515	6.94	46.88	3.58	26.41	0.53	13.81	46.38	52.66	26.35	13.11	6.24	0.72	0.92	55.01	2	3.17
SEA166	B6d18	B6	18	M_japonica	Stabilized	B6d18	650	1220	6.9	54.58	2.59	19.05	0.3	18.22	54.79	53.73	26.94	11.98	5.51	0.73	1.1	62.09	1.99	3.29
SEA167	B7d18	B7	18	A_taxiformis	Stabilized	B7d18	620	1505	6.94	48.14	0.23	25.76	2.68	13.91	54.29	44.68	21.86	18.41	10.66	2.77	1.62	48.96	2.04	3.19
SEA169	C1d18	C1	18	Control	Stabilized	C1d18	660	350	6.89	49.95	2.88	20.93	0.44	15.42	50.84	50.86	26.98	13.77	6.57	0.68	1.13	61.37	1.88	3.41
SEA17	B1d9	B1	9	Control	Adaptation	B1d9	585	1085	6.61	65.65	7.11	41.75	0.33	10.05	51.99	54.16	26.55	13.34	4.17	0.46	1.32	72.85	2.04	1.85
SEA170	C2d18	C2	18	M_japonica	Stabilized	C2d18	670	1470	6.89	47.88	3.26	21.97	0.34	15.12	48.83	53.3	27.87	11.93	5.23	0.55	1.11	69.23	1.91	2.49
SEA171	C3d18	C3	18	A_taxiformis	Stabilized	C3d18	640	1515	6.89	47.88	0.22	27.53	2.71	13.56	50.24	45.57	19.09	20.17	10.5	2.77	1.91	49.03	2.39	2.64
SEA173	C5d18	C5	18	Control	Stabilized	C5d18	620	1220	6.89	51.08	3.61	26.82	0.48	13.85	52.1	51.04	26.94	13.65	6.4	0.84	1.12	61.1	1.89	3.4
SEA174	C6d18	C6	18	M_japonica	Stabilized	C6d18	570	2715	6.77	65.28	6.87	45.94	1.1	8.73	54.41	52.7	26.96	13.48	5.3	0.52	1.03	82.4	1.96	1.88
SEA175	C7d18	C7	18	A_taxiformis	Stabilized	C7d18	630	835	6.95	52.61	0.4	26.49	2.49	13.79	51.6	47.09	18.36	19.45	9.59	2.83	2.68	50.53	2.57	2.8
SEA177	B1d19	B1	19	Control	Stabilized	B1d19	630	680	6.88	122.61	2.44	15.18	0.15	17.24	51.11	55.82	26.79	11.42	4.44	0.22	1.31	59.7	2.08	3.51
SEA178	B2d19	B2	19	M_japonica	Stabilized	B2d19	600	1660	6.83	54.96	2.56	18.93	0.18	16.15	50.08	54.33	27.82	11.67	4.78	0.4	0.99	59.44	1.95	2.9
SEA179	B3d19	B3	19	A_taxiformis	Stabilized	B3d19	620	1370	6.86	53.47	0.22	22.28	2.55	15.24	49.11	45.71	18.9	20.02	9.85	2.94	2.58	53.47	2.42	2.84
SEA18	B2d9	B2	9	M_japonica	Adaptation	B2d9	615	1850	6.75	54.31	4.16	30.63	0.93	12.94	38.85	52.55	27.79	12.68	5.16	0.66	1.15	85.33	1.89	2.99
SEA181	B5d19	B5	19	Control	Stabilized	B5d19	650	1790	6.87	56.11	3.76	26.61	0.49	13.97	NA	51.71	24.98	14.2	6.9	1.15	1.06	57.55	2.07	3.92
SEA182	B6d19	B6	19	M_japonica	Stabilized	B6d19	700	1270	6.88	48.34	1.79	13.67	0.17	17.64	NA	51.75	26.75	13.32	6.35	0.73	1.09	56.11	1.93	3.68
SEA183	B7d19	B7	19	A_taxiformis	Stabilized	B7d19	640	2025	6.95	48.61	0.2	17.5	1.66	16.51	NA	53.13	27.04	12.46	5.53	0.68	1.17	59.7	1.97	3.73
SEA185	C1d19	C1	19	Control	Stabilized	C1d19	590	1610	6.91	51.89	4.07	32.43	0.5	12.26	53.88	51.85	26.65	13.47	6.29	0.68	1.07	58.54	1.95	3.97
SEA186	C2d19	C2	19	M_japonica	Stabilized	C2d19	620	1530	6.87	53.95	4.23	30.42	0.46	12.9	52.65	53.33	26.51	12.91	5.6	0.5	1.15	62.82	2.01	3.98
SEA187	C3d19	C3	19	A_taxiformis	Stabilized	C3d19	560	1220	6.87	52.44	0.23	28.54	3.01	13.51	53.23	44.88	19.66	20.07	10.51	2.93	1.95	50.35	2.28	2.97
SEA189	C5d19	C5	19	Control	Stabilized	C5d19	630	1515	6.93	50.7	3.5	27.65	0.35	13.73	49.75	51.81	27.19	13.03	6.09	0.79	1.08	60.86	1.91	4.13
SEA19	B3d9	B3	9	A_taxiformis	Adaptation	B3d9	635	1050	6.8	46.95	0.96	21	1.6	15.69	48.29	52.76	25.02	14.53	5.59	0.85	1.24	62	2.11	3.33
SEA190	C6d19	C6	19	M_japonica	Stabilized	C6d19	660	1215	6.92	48.69	3.9	24.27	0.18	14.42	53.49	56.4	27.16	11.1	3.75	0.43	1.16	70.16	2.08	3.43
SEA191	C7d19	C7	19	A_taxiformis	Stabilized	C7d19	600	1760	6.87	51.16	0.23	31.47	3.54	12.64	62.75	45.13	18.15	21.26	10.34	2.94	2.18	51.77	2.49	3.59
SEA193	B1d20	B1	20	Control	Stabilized	B1d20	680	345	6.9	51.64	3.47	22.47	0.23	14.8	NA	NA	NA	NA	NA	NA	NA	NA	NA	NA
SEA194	B2d20	B2	20	M_japonica	Stabilized	B2d20	610	1675	6.9	52.77	3.57	26.54	0.26	13.91	NA	NA	NA	NA	NA	NA	NA	NA	NA	NA
SEA195	B3d20	B3	20	A_taxiformis	Stabilized	B3d20	580	930	6.86	53.52	0.22	21.31	2.42	15.5	NA	NA	NA	NA	NA	NA	NA	NA	NA	NA
SEA197	B5d20	B5	20	Control	Stabilized	B5d20	620	1615	6.92	121.75	3.72	26.22	0.32	13.35	NA	NA	NA	NA	NA	NA	NA	NA	NA	NA
SEA198	B6d20	B6	20	M_japonica	Stabilized	B6d20	650	785	6.97	121.71	1.96	17.63	0.41	16	NA	NA	NA	NA	NA	NA	NA	NA	NA	NA
SEA199	B7d20	B7	20	A_taxiformis	Stabilized	B7d20	660	1435	6.75	121.86	0.2	20.1	2.51	14.83	NA	NA	NA	NA	NA	NA	NA	NA	NA	NA
SEA2	B2d8	B2	8	M_japonica	Adaptation	B2d8	660	1430	6.9	57.51	3.9	28.21	0.55	13.61	48.46	55.89	23.13	13.66	4.9	0.91	1.5	62.2	2.42	3.84
SEA201	C1d20	C1	20	Control	Stabilized	C1d20	650	1345	6.91	49.01	2.84	21.91	0.35	14.38	NA	NA	NA	NA	NA	NA	NA	NA	NA	NA
SEA202	C2d20	C2	20	M_japonica	Stabilized	C2d20	680	1570	6.86	50.35	2.82	20.55	0.24	15.49	NA	NA	NA	NA	NA	NA	NA	NA	NA	NA
SEA203	C3d20	C3	20	A_taxiformis	Stabilized	C3d20	600	105	6.9	49.61	0.2	15.13	3.6	15.83	NA	NA	NA	NA	NA	NA	NA	NA	NA	NA
SEA205	C5d20	C5	20	Control	Stabilized	C5d20	640	1095	6.89	52.93	3.06	22.87	0.41	14.14	NA	NA	NA	NA	NA	NA	NA	NA	NA	NA
SEA206	C6d20	C6	20	M_japonica	Stabilized	C6d20	650	1435	6.9	49.56	3.66	26.19	0.23	13.22	NA	NA	NA	NA	NA	NA	NA	NA	NA	NA
SEA207	C7d20	C7	20	A_taxiformis	Stabilized	C7d20	650	110	6.89	40.6	0.24	34.94	1.8	10.74	NA	NA	NA	NA	NA	NA	NA	NA	NA	NA
SEA209	B1d21	B1	21	Control	Stabilized	B1d21	650	1750	6.78	121.69	NA	NA	NA	NA	NA	NA	NA	NA	NA	NA	NA	NA	NA	NA
SEA21	B5d9	B5	9	Control	Adaptation	B5d9	700	1640	6.92	52.68	3.54	27.88	0.73	13.7	50.3	52.42	26.07	13.72	5.75	0.75	1.28	60.71	2.01	3.25
SEA210	B2d21	B2	21	M_japonica	Stabilized	B2d21	640	1680	6.79	121.21	NA	NA	NA	NA	NA	NA	NA	NA	NA	NA	NA	NA	NA	NA
SEA211	B3d21	B3	21	A_taxiformis	Stabilized	B3d21	600	1350	6.84	121.32	NA	NA	NA	NA	NA	NA	NA	NA	NA	NA	NA	NA	NA	NA
SEA213	B5d21	B5	21	Control	Stabilized	B5d21	700	1915	6.85	121.56	NA	NA	NA	NA	NA	NA	NA	NA	NA	NA	NA	NA	NA	NA
SEA214	B6d21	B6	21	M_japonica	Stabilized	B6d21	610	1415	6.91	121.27	NA	NA	NA	NA	NA	NA	NA	NA	NA	NA	NA	NA	NA	NA
SEA215	B7d21	B7	21	A_taxiformis	Stabilized	B7d21	600	1160	6.85	121.36	NA	NA	NA	NA	NA	NA	NA	NA	NA	NA	NA	NA	NA	NA
SEA217	C1d21	C1	21	Control	Stabilized	C1d21	650	1665	6.89	121.24	NA	NA	NA	NA	NA	NA	NA	NA	NA	NA	NA	NA	NA	NA
SEA218	C2d21	C2	21	M_japonica	Stabilized	C2d21	620	1530	6.83	121.27	NA	NA	NA	NA	NA	NA	NA	NA	NA	NA	NA	NA	NA	NA
SEA219	C3d21	C3	21	A_taxiformis	Stabilized	C3d21	600	1485	6.88	121.32	NA	NA	NA	NA	NA	NA	NA	NA	NA	NA	NA	NA	NA	NA
SEA22	B6d9	B6	9	M_japonica	Adaptation	B6d9	650	1360	6.86	53.91	3.38	26.13	1	14.26	48.7	52.93	25.43	14.57	5.19	0.67	1.22	59.22	2.08	3.52
SEA221	C5d21	C5	21	Control	Stabilized	C5d21	660	1770	6.86	121.28	NA	NA	NA	NA	NA	NA	NA	NA	NA	NA	NA	NA	NA	NA
SEA222	C6d21	C6	21	M_japonica	Stabilized	C6d21	670	1675	6.86	121.25	NA	NA	NA	NA	NA	NA	NA	NA	NA	NA	NA	NA	NA	NA
SEA223	C7d21	C7	21	A_taxiformis	Stabilized	C7d21	600	1500	6.81	121.33	NA	NA	NA	NA	NA	NA	NA	NA	NA	NA	NA	NA	NA	NA
SEA23	B7d9	B7	9	A_taxiformis	Adaptation	B7d9	635	1075	6.89	47.55	1.3	17.82	1.63	16.41	51.27	51.33	24.62	15.38	6.52	0.85	1.3	64.74	2.09	3.1
SEA25	C1d9	C1	9	Control	Adaptation	C1d9	620	1580	6.8	51.97	4.8	27.04	0.33	13.76	49.85	57.74	26.48	10.93	2.96	0.49	1.39	74.09	2.18	3.27
SEA26	C2d9	C2	9	M_japonica	Adaptation	C2d9	590	1385	6.78	51.74	3.12	23	0.47	14.85	50.82	56.1	25.84	11.97	4.08	0.59	1.42	65.05	2.17	3.83
SEA27	C3d9	C3	9	A_taxiformis	Adaptation	C3d9	605	1410	6.78	51.29	1.39	28.32	2.17	13.67	59.98	54.33	24.01	13.76	5.71	0.85	1.34	53.63	2.26	3.25
SEA29	C5d9	C5	9	Control	Adaptation	C5d9	500	1450	.	53.5	3.78	28.66	0.83	13.55	54.32	50.42	23.88	16.15	7.03	1.07	1.46	61.81	2.11	3.09
SEA3	B3d8	B3	8	A_taxiformis	Adaptation	B3d8	600	1175	6.86	48.57	2.09	16.76	0.31	17.94	56.04	53.37	24.56	14.06	5.37	1.32	1.32	75.35	2.17	3.32
SEA30	C6d9	C6	9	M_japonica	Adaptation	C6d9	600	1315	6.9	45.74	3.31	29.12	0.77	13.45	53.51	54.66	25.62	13.15	4.38	0.74	1.45	71.24	2.13	3.39
SEA31	C7d9	C7	9	A_taxiformis	Adaptation	C7d9	635	1415	6.86	47.56	0.99	24.62	2.22	14.66	58.89	50.6	23.86	15.91	7.41	0.99	1.22	53.1	2.12	3.6
SEA33	B1d10	B1	10	Control	Adaptation	B1d10	735	745	6.84	50.8	4.97	28.6	0.28	13.38	46.76	56.66	26.67	10.75	4.05	0.49	1.39	78.79	2.12	2.98
SEA34	B2d10	B2	10	M_japonica	Adaptation	B2d10	615	1820	6.86	63.37	4.43	30.48	0.51	13.01	35.64	52.78	25.81	13.7	5.72	0.79	1.2	70.96	2.05	3.19
SEA35	B3d10	B3	10	A_taxiformis	Adaptation	B3d10	650	880	6.87	54.29	0.49	20.88	1.89	15.6	59.43	46.01	21.27	19.68	10.09	1.69	1.26	50.54	2.16	3.29
SEA37	B5d10	B5	10	Control	Adaptation	B5d10	655	1745	6.9	52.41	3.78	26.67	0.52	14.02	52.86	50.11	25.79	15.41	6.8	0.68	1.22	62.12	1.94	3.42
SEA38	B6d10	B6	10	M_japonica	Adaptation	B6d10	670	725	6.93	54.09	2.59	22.95	0.76	15.2	48.82	49.27	25.62	16.05	6.83	0.83	1.4	62.52	1.92	3.72
SEA39	B7d10	B7	10	A_taxiformis	Adaptation	B7d10	710	1425	6.89	51.47	0.96	25.36	2.25	14.32	57.22	51.38	22.81	17.17	6.42	0.73	1.48	54.23	2.25	3.48
SEA41	C1d10	C1	10	Control	Adaptation	C1d10	700	915	6.89	52.83	3.64	25.57	0.2	14.36	49.38	56.22	26.83	11.42	3.9	0.41	1.22	56	2.1	3.28
SEA42	C2d10	C2	10	M_japonica	Adaptation	C2d10	695	1405	6.92	52.08	3.47	25.96	0.32	13.96	54.8	52.11	25.48	14.5	5.95	0.78	1.18	55.7	2.04	3.33
SEA43	C3d10	C3	10	A_taxiformis	Adaptation	C3d10	700	930	6.92	43.22	1.01	19.02	1.69	15.97	57.15	50.74	22.99	17.8	6.36	0.83	1.28	56.42	2.21	2.65
SEA45	C5d10	C5	10	Control	Adaptation	C5d10	640	990	6.93	48.6	3.11	24.74	0.33	14.69	43	53.05	25.95	13.97	4.96	0.72	1.36	60.22	2.04	3.22
SEA46	C6d10	C6	10	M_japonica	Adaptation	C6d10	705	1295	6.97	49.54	3.22	26.79	0.39	13.95	44.75	51.19	25.77	14.57	6.57	0.79	1.11	53.12	1.99	3.2
SEA47	C7d10	C7	10	A_taxiformis	Adaptation	C7d10	680	760	6.99	44.25	0.43	20.84	1.93	15.53	55.22	48.13	21.68	18.46	9.11	1.36	1.25	45.95	2.22	3.32
SEA49	B1d11	B1	11	Control	Adaptation	B1d11	650	1530	6.87	55.76	5.06	32.79	0.49	12.32	53.66	52.73	27.07	12.99	5.29	0.46	1.47	72.88	1.95	3.62
SEA5	B5d8	B5	8	Control	Adaptation	B5d8	610	0	6.88	56.84	6.67	36.64	0.59	11.08	50.01	54.82	24.52	13.98	4.44	0.8	1.44	70.07	2.24	3.34
SEA50	B2d11	B2	11	M_japonica	Adaptation	B2d11	560	2510	6.87	66.4	7.71	47.13	0.37	8.72	52.44	NA	NA	NA	NA	NA	NA	NA	NA	NA
SEA51	B3d11	B3	11	A_taxiformis	Adaptation	B3d11	600	1250	6.98	43.74	0.24	27.23	2.75	14.1	56.2	44.5	21.73	19.65	10.94	1.99	1.18	54.83	2.05	3.26
SEA53	B5d11	B5	11	Control	Adaptation	B5d11	670	1920	7	49.98	3.44	26.99	0.62	13.94	41.76	49.59	27.18	14.91	6.48	0.59	1.25	62.56	1.82	3.43
SEA54	B6d11	B6	11	M_japonica	Adaptation	B6d11	640	1540	7	53.96	3.57	28.23	0.69	13.63	54.27	49.55	26.66	15.33	6.59	0.68	1.18	57.92	1.86	3.7
SEA55	B7d11	B7	11	A_taxiformis	Adaptation	B7d11	620	0	7.07	45.84	1.27	10.19	0.35	5.61	56.22	49.19	21.6	18.73	8.19	1.17	1.12	42.94	2.28	3.17
SEA57	C1d11	C1	11	Control	Adaptation	C1d11	640	1610	6.97	53.27	3.93	28.67	0.29	13.56	55.89	54.45	28.83	11.69	3.69	0.29	1.05	63.01	1.89	3.55
SEA58	C2d11	C2	11	M_japonica	Adaptation	C2d11	630	1560	6.99	48.33	3.49	26.77	0.39	13.98	49.18	52.12	26.78	13.93	5.49	0.45	1.23	53.74	1.95	3.68
SEA59	C3d11	C3	11	A_taxiformis	Adaptation	C3d11	630	1210	7.07	45.91	0.26	19.99	1.78	15.88	53.1	48.37	21.94	19.03	8.19	1.15	1.33	41.63	2.2	3.24
SEA6	B6d8	B6	8	M_japonica	Adaptation	B6d8	420	1220	6.87	54.25	2.9	22.31	0.33	15.48	48.87	50.9	24.86	15.36	6.47	1.03	1.38	71.24	2.05	3.36
SEA61	C5d11	C5	11	Control	Adaptation	C5d11	660	2570	6.98	59.31	3.25	27.07	0.62	14.11	39.18	51.13	26.97	14.52	5.44	0.64	1.3	58.02	1.9	3.51
SEA62	C6d11	C6	11	M_japonica	Adaptation	C6d11	0	920	7	57.8	2.53	21	0.53	15.79	39.21	NA	NA	NA	NA	NA	NA	NA	NA	NA
SEA63	C7d11	C7	11	A_taxiformis	Adaptation	C7d11	600	1270	7.02	47.73	0.24	24.23	2.99	14.71	55.11	44.22	18.78	22.05	11.33	2.29	1.33	47.68	2.36	3.56
SEA65	B1d12	B1	12	Control	Intermediate	B1d12	640	205	7.03	49.22	3.1	18.99	0.29	16.02	49.02	52.76	27.56	12.89	5.16	0.38	1.25	65.53	1.91	3.16
SEA66	B2d12	B2	12	M_japonica	Intermediate	B2d12	660	1530	7.04	50.55	3.09	21.66	0.27	15.39	41.32	55.77	25.5	12.64	4	0.65	1.44	74.32	2.19	2.22
SEA67	B3d12	B3	12	A_taxiformis	Intermediate	B3d12	590	865	7.09	46.8	0.24	19.29	2.04	16.07	54.89	45.08	20.89	19.21	11.21	2.24	1.39	49.36	2.16	3.19
SEA69	B5d12	B5	12	Control	Intermediate	B5d12	600	1865	7.06	60.49	4.05	31.94	0.49	12.61	NA	48.96	26.47	15.7	7.06	0.63	1.17	66.59	1.85	3.37
SEA7	B7d8	B7	8	A_taxiformis	Adaptation	B7d8	660	2130	6.79	63.6	8.09	42.23	0.3	9.67	55.41	59.89	25.45	10.3	2.48	0.38	1.51	86.02	2.35	2.62
SEA70	B6d12	B6	12	M_japonica	Intermediate	B6d12	620	605	7.08	48.83	1.77	15.87	0.29	17.18	NA	48.53	27.29	15.43	6.87	0.68	1.2	59.89	1.78	3.02
SEA71	B7d12	B7	12	A_taxiformis	Intermediate	B7d12	550	1435	7.12	46.79	0.25	24.19	3.09	14.52	NA	46.48	19.84	20.56	9.97	1.98	1.16	45.36	2.34	3.18
SEA73	C1d12	C1	12	Control	Intermediate	C1d12	600	630	7.06	47.12	1.57	13.43	0.15	17.82	36.04	52.52	29.51	12.26	4.17	0.33	1.22	65.1	1.78	3.11
SEA74	C2d12	C2	12	M_japonica	Intermediate	C2d12	620	1530	7	53.63	3.43	27.21	0.32	13.89	53.8	49.12	27.97	14.89	6.34	0.49	1.19	63.74	1.76	3.95
SEA75	C3d12	C3	12	A_taxiformis	Intermediate	C3d12	620	1350	7.07	49.74	0.25	24.8	2.6	14.31	56.64	44.96	19.52	21.6	10.54	1.95	1.43	46.22	2.3	3.34
SEA77	C5d12	C5	12	Control	Intermediate	C5d12	540	1890	6.92	62.93	5.66	40.56	0.38	10.56	56.8	49.2	27.87	15.23	5.99	0.64	1.07	78.32	1.77	2.27
SEA78	C6d12	C6	12	M_japonica	Intermediate	C6d12	520	2035	6.95	63.03	5.89	41.66	0.54	10.22	49.7	48.19	28.66	15.06	6.18	0.71	1.2	82.7	1.68	2.54
SEA79	C7d12	C7	12	A_taxiformis	Intermediate	C7d12	650	1215	7.07	47.84	0.25	24.58	2.54	14.62	45.58	44.31	19.52	21.2	11.16	2.47	1.33	49.48	2.27	3.28
SEA81	B1d13	B1	13	Control	Intermediate	B1d13	600	1560	6.95	53.62	3.33	27.29	0.18	13.87	45.61	51.94	27.29	13.33	5.91	0.35	1.18	57.88	1.9	3.33
SEA82	B2d13	B2	13	M_japonica	Intermediate	B2d13	670	1700	6.93	61.04	2.51	19.65	0.18	16.23	38.67	54.44	24.6	13.93	5.13	0.61	1.3	64.79	2.21	3.2
SEA83	B3d13	B3	13	A_taxiformis	Intermediate	B3d13	670	1460	6.93	48.04	0.24	27.18	2.98	13.8	51.39	45.65	18.86	20.22	11.31	2.35	1.6	44.98	2.42	3.07
SEA85	B5d13	B5	13	Control	Intermediate	B5d13	610	2580	6.85	121.81	6.87	45.47	0.3	9.12	53.28	50.04	27.85	14.75	5.8	0.54	1.02	84.55	1.8	2.11
SEA86	B6d13	B6	13	M_japonica	Intermediate	B6d13	670	1380	6.98	121.77	3.27	28.53	0.27	13.66	54.06	49.64	27.31	14.4	6.77	0.73	1.16	56.02	1.82	3.41
SEA87	B7d13	B7	13	A_taxiformis	Intermediate	B7d13	670	315	6.94	121.86	0.23	18.97	4.38	15.66	38.61	44.81	18.43	22.44	11.01	2.26	1.05	44.59	2.43	2.99
SEA89	C1d13	C1	13	Control	Intermediate	C1d13	650	1780	6.95	65.9	4.37	33.53	0.29	12.29	49.66	51.67	28.58	12.72	5.45	0.42	1.16	62.27	1.81	3.58
SEA9	C1d8	C1	8	Control	Adaptation	C1d8	550	1550	6.82	61.13	6.53	43.01	0.79	9.82	50.75	53.52	25.41	13.83	5.3	0.81	1.13	81.97	2.11	2.09
SEA90	C2d13	C2	13	M_japonica	Intermediate	C2d13	660	1480	6.95	49.27	3.19	24.21	0.16	14.58	53.01	51.04	28.28	13.21	6.03	0.39	1.06	59.06	1.8	3.27
SEA91	C3d13	C3	13	A_taxiformis	Intermediate	C3d13	590	1420	6.95	46.39	0.23	24.75	2.74	14.51	57.2	45.17	19.68	20.91	10.61	2.13	1.5	45.67	2.3	2.85
SEA93	C5d13	C5	13	Control	Intermediate	C5d13	740	1650	6.95	46.25	4.11	32.27	0.27	12.56	58.48	51.71	28.6	13.25	4.7	0.56	1.18	70.2	1.81	2.34
SEA94	C6d13	C6	13	M_japonica	Intermediate	C6d13	740	1670	6.96	53.14	4.24	32.17	0.31	12.68	43.24	52.11	28.76	12.81	4.54	0.56	1.22	72.72	1.81	2.22
SEA95	C7d13	C7	13	A_taxiformis	Intermediate	C7d13	680	1390	6.96	56.85	0.24	22.42	1.82	15.03	42.9	45.77	19.72	19.8	10.6	2.52	1.59	45.28	2.32	3.34
SEA97	B1d14	B1	14	Control	Intermediate	B1d14	680	1220	6.93	56.84	3.24	26.06	0.2	14.47	40.16	49.65	28.49	14.02	6.22	0.42	1.2	59.99	1.74	3.72
SEA98	B2d14	B2	14	M_japonica	Intermediate	B2d14	650	1760	6.92	63.53	5.2	36.23	0.31	11.57	31.17	52.21	26.83	14.22	5.12	0.53	1.09	70.36	1.95	2.54
SEA99	B3d14	B3	14	A_taxiformis	Intermediate	B3d14	620	1510	6.96	51.35	0.22	25.72	3.55	14.35	48.98	44.48	18.31	21.59	11.65	2.46	1.51	51.7	2.43	2.82

## Sheet: Table S2 alpha_div_bac
ANOVA BACTERIA SHANNON EVENNESS							ANOVA BACTERIA CHAO1 DIVERSITY
TREATMENT							TREATMENT
	diff	lwr	upr	P-adj.				diff	lwr	upr	P-adj.
Control-A_taxiformis	0.140771	0.0446898	0.236853	0.0011096			Control-A_taxiformis	6.84887	-11.2099	24.9077	0.759601
M_japonica-A_taxiformis	0.239769	0.142776	0.336761	0			M_japonica-A_taxiformis	32.988	14.758	51.218	3e-05
P_mollis-A_taxiformis	0.261793	0.166145	0.35744	0			P_mollis-A_taxiformis	24.5599	6.58255	42.5372	0.0027843
M_japonica-Control	0.0989974	0.0024507	0.195544	0.0420899			M_japonica-Control	26.1391	7.9929	44.2854	0.0014027
P_mollis-Control	0.121021	0.0258253	0.216217	0.0063759			P_mollis-Control	17.711	-0.181347	35.6033	0.0534932
P_mollis-M_japonica	0.0220238	-0.0740914	0.118139	0.933926			P_mollis-M_japonica	-8.42814	-26.4933	9.63698	0.62211
PHASE							PHASE
	diff	lwr	upr	P-adj.				diff	lwr	upr	P-adj.
Intermediate-Adaptation	0.141752	0.0628311	0.220673	0.0001001			Intermediate-Adaptation	23.2545	8.4211	38.0879	0.0008046
Stabilized-Adaptation	0.0939722	0.0152625	0.172682	0.0145916			Stabilized-Adaptation	14.0818	-0.711957	28.8755	0.0658383
Stabilized-Intermediate	-0.0477798	-0.120073	0.0245136	0.265234			Stabilized-Intermediate	-9.17275	-22.7605	4.41502	0.25059
TREATMENT*PHASE							TREATMENT*PHASE
	diff	lwr	upr	P-adj.				diff	lwr	upr	P-adj.
Control:Adaptation-A_taxiformis:Adaptation	0.114873	-0.121977	0.351723	0.905936			Control:Adaptation-A_taxiformis:Adaptation	9.73919	-34.7775	54.2558	0.999885
M_japonica:Adaptation-A_taxiformis:Adaptation	0.165193	-0.0836065	0.413992	0.554781			M_japonica:Adaptation-A_taxiformis:Adaptation	26.7402	-20.0224	73.5028	0.763518
P_mollis:Adaptation-A_taxiformis:Adaptation	0.197052	-0.0433109	0.437415	0.228613			P_mollis:Adaptation-A_taxiformis:Adaptation	24.107	-21.07	69.2839	0.835009
A_taxiformis:Intermediate-A_taxiformis:Adaptation	-0.0260859	-0.252069	0.199897	1			A_taxiformis:Intermediate-A_taxiformis:Adaptation	13.9711	-28.5032	56.4453	0.994919
Control:Intermediate-A_taxiformis:Adaptation	0.336952	0.108638	0.565266	0.000134			Control:Intermediate-A_taxiformis:Adaptation	47.1487	4.23637	90.061	0.0179459
M_japonica:Intermediate-A_taxiformis:Adaptation	0.355257	0.126943	0.583571	4e-05			M_japonica:Intermediate-A_taxiformis:Adaptation	56.5999	13.6876	99.5122	0.001217
P_mollis:Intermediate-A_taxiformis:Adaptation	0.383497	0.157513	0.60948	4.2e-06			P_mollis:Intermediate-A_taxiformis:Adaptation	37.7074	-4.76688	80.1816	0.136511
A_taxiformis:Stabilized-A_taxiformis:Adaptation	0.145447	-0.0805359	0.371431	0.603151			A_taxiformis:Stabilized-A_taxiformis:Adaptation	20.3241	-22.1502	62.7983	0.91361
Control:Stabilized-A_taxiformis:Adaptation	0.0944143	-0.1339	0.322728	0.968314			Control:Stabilized-A_taxiformis:Adaptation	0.896374	-42.0159	43.8087	1
M_japonica:Stabilized-A_taxiformis:Adaptation	0.295639	0.0696554	0.521622	0.0014037			M_japonica:Stabilized-A_taxiformis:Adaptation	48.2658	5.79157	90.74	0.0117659
P_mollis:Stabilized-A_taxiformis:Adaptation	0.31251	0.0865263	0.538493	0.0005085			P_mollis:Stabilized-A_taxiformis:Adaptation	47.3413	4.86708	89.8155	0.0150503
M_japonica:Adaptation-Control:Adaptation	0.05032	-0.18653	0.28717	0.999914			M_japonica:Adaptation-Control:Adaptation	17.001	-27.5156	61.5177	0.982685
P_mollis:Adaptation-Control:Adaptation	0.0821793	-0.145793	0.310151	0.989078			P_mollis:Adaptation-Control:Adaptation	14.3678	-28.4802	57.2158	0.994013
A_taxiformis:Intermediate-Control:Adaptation	-0.140959	-0.353715	0.0717974	0.558173			A_taxiformis:Intermediate-Control:Adaptation	4.23188	-35.7563	44.2201	1
Control:Intermediate-Control:Adaptation	0.222079	0.00684896	0.437309	0.0364288			Control:Intermediate-Control:Adaptation	37.4095	-3.04368	77.8626	0.100039
M_japonica:Intermediate-Control:Adaptation	0.240384	0.0251538	0.455614	0.0146709			M_japonica:Intermediate-Control:Adaptation	46.8607	6.40757	87.3139	0.0091189
P_mollis:Intermediate-Control:Adaptation	0.268624	0.0558674	0.48138	0.0025438			P_mollis:Intermediate-Control:Adaptation	27.9682	-12.02	67.9563	0.47102
A_taxiformis:Stabilized-Control:Adaptation	0.0305745	-0.182182	0.243331	0.999998			A_taxiformis:Stabilized-Control:Adaptation	10.5849	-29.4033	50.573	0.99928
Control:Stabilized-Control:Adaptation	-0.0204587	-0.235689	0.194772	1			Control:Stabilized-Control:Adaptation	-8.84281	-49.296	31.6103	0.999886
M_japonica:Stabilized-Control:Adaptation	0.180766	-0.0319904	0.393522	0.183979			M_japonica:Stabilized-Control:Adaptation	38.5266	-1.46156	78.5148	0.0707306
P_mollis:Stabilized-Control:Adaptation	0.197637	-0.0151196	0.410393	0.0964664			P_mollis:Stabilized-Control:Adaptation	37.6021	-2.38604	77.5903	0.0872369
P_mollis:Adaptation-M_japonica:Adaptation	0.0318593	-0.208504	0.272222	0.999999			P_mollis:Adaptation-M_japonica:Adaptation	-2.63323	-47.8102	42.5437	1
A_taxiformis:Intermediate-M_japonica:Adaptation	-0.191279	-0.417262	0.0347045	0.18846			A_taxiformis:Intermediate-M_japonica:Adaptation	-12.7691	-55.2434	29.7051	0.997689
Control:Intermediate-M_japonica:Adaptation	0.171759	-0.0565548	0.400073	0.353763			Control:Intermediate-M_japonica:Adaptation	20.4085	-22.5038	63.3208	0.916916
M_japonica:Intermediate-M_japonica:Adaptation	0.190064	-0.03825	0.418378	0.208853			M_japonica:Intermediate-M_japonica:Adaptation	29.8597	-13.0526	72.772	0.479365
P_mollis:Intermediate-M_japonica:Adaptation	0.218304	-0.00767964	0.444287	0.0690704			P_mollis:Intermediate-M_japonica:Adaptation	10.9671	-31.5071	53.4414	0.99943
A_taxiformis:Stabilized-M_japonica:Adaptation	-0.0197455	-0.245729	0.206238	1			A_taxiformis:Stabilized-M_japonica:Adaptation	-6.41615	-48.8904	36.0581	0.999997
Control:Stabilized-M_japonica:Adaptation	-0.0707787	-0.299093	0.157535	0.996965			Control:Stabilized-M_japonica:Adaptation	-25.8438	-68.7561	17.0685	0.698652
M_japonica:Stabilized-M_japonica:Adaptation	0.130446	-0.0955375	0.356429	0.752438			M_japonica:Stabilized-M_japonica:Adaptation	21.5256	-20.9486	63.9998	0.877082
P_mollis:Stabilized-M_japonica:Adaptation	0.147317	-0.0786667	0.3733	0.58352			P_mollis:Stabilized-M_japonica:Adaptation	20.6011	-21.8731	63.0753	0.905907
A_taxiformis:Intermediate-P_mollis:Adaptation	-0.223138	-0.439798	-0.00647774	0.0371468			A_taxiformis:Intermediate-P_mollis:Adaptation	-10.1359	-50.8579	30.5861	0.999598
Control:Intermediate-P_mollis:Adaptation	0.1399	-0.0791903	0.35899	0.615133			Control:Intermediate-P_mollis:Adaptation	23.0417	-18.137	64.2204	0.787836
M_japonica:Intermediate-P_mollis:Adaptation	0.158205	-0.0608855	0.377295	0.419143			M_japonica:Intermediate-P_mollis:Adaptation	32.493	-8.68572	73.6716	0.281591
P_mollis:Intermediate-P_mollis:Adaptation	0.186444	-0.030216	0.403105	0.169332			P_mollis:Intermediate-P_mollis:Adaptation	13.6004	-27.1216	54.3223	0.994213
A_taxiformis:Stabilized-P_mollis:Adaptation	-0.0516047	-0.268265	0.165056	0.999737			A_taxiformis:Stabilized-P_mollis:Adaptation	-3.78292	-44.5049	36.939	1
Control:Stabilized-P_mollis:Adaptation	-0.102638	-0.321728	0.116452	0.924622			Control:Stabilized-P_mollis:Adaptation	-23.2106	-64.3893	17.9681	0.779844
M_japonica:Stabilized-P_mollis:Adaptation	0.0985865	-0.118074	0.315247	0.937837			M_japonica:Stabilized-P_mollis:Adaptation	24.1588	-16.5631	64.8808	0.718416
P_mollis:Stabilized-P_mollis:Adaptation	0.115457	-0.101203	0.332118	0.836224			P_mollis:Stabilized-P_mollis:Adaptation	23.2343	-17.4876	63.9563	0.766085
Control:Intermediate-A_taxiformis:Intermediate	0.363038	0.159827	0.566249	9e-07			Control:Intermediate-A_taxiformis:Intermediate	33.1776	-5.01645	71.3717	0.158987
M_japonica:Intermediate-A_taxiformis:Intermediate	0.381343	0.178132	0.584554	2e-07			M_japonica:Intermediate-A_taxiformis:Intermediate	42.6289	4.4348	80.8229	0.0147959
P_mollis:Intermediate-A_taxiformis:Intermediate	0.409583	0.208994	0.610171	0			P_mollis:Intermediate-A_taxiformis:Intermediate	23.7363	-13.9649	61.4375	0.636165
A_taxiformis:Stabilized-A_taxiformis:Intermediate	0.171533	-0.0290552	0.372122	0.176461			A_taxiformis:Stabilized-A_taxiformis:Intermediate	6.35298	-31.3482	44.0542	0.999992
Control:Stabilized-A_taxiformis:Intermediate	0.1205	-0.0827105	0.323711	0.719027			Control:Stabilized-A_taxiformis:Intermediate	-13.0747	-51.2687	25.1194	0.992873
M_japonica:Stabilized-A_taxiformis:Intermediate	0.321725	0.121136	0.522313	1.9e-05			M_japonica:Stabilized-A_taxiformis:Intermediate	34.2947	-3.40648	71.9959	0.11387
P_mollis:Stabilized-A_taxiformis:Intermediate	0.338596	0.138007	0.539184	4.9e-06			P_mollis:Stabilized-A_taxiformis:Intermediate	33.3702	-4.33096	71.0715	0.139469
M_japonica:Intermediate-Control:Intermediate	0.0183049	-0.187495	0.224104	1			M_japonica:Intermediate-Control:Intermediate	9.45125	-29.2294	48.1319	0.999663
P_mollis:Intermediate-Control:Intermediate	0.0465445	-0.156666	0.249755	0.99982			P_mollis:Intermediate-Control:Intermediate	-9.44132	-47.6354	28.7527	0.999623
A_taxiformis:Stabilized-Control:Intermediate	-0.191505	-0.394715	0.011706	0.0856456			A_taxiformis:Stabilized-Control:Intermediate	-26.8246	-65.0187	11.3694	0.464256
Control:Stabilized-Control:Intermediate	-0.242538	-0.448337	-0.0367384	0.0071916			Control:Stabilized-Control:Intermediate	-46.2523	-84.9329	-7.57168	0.0058474
M_japonica:Stabilized-Control:Intermediate	-0.0413134	-0.244524	0.161897	0.999945			M_japonica:Stabilized-Control:Intermediate	1.11713	-37.0769	39.3112	1
P_mollis:Stabilized-Control:Intermediate	-0.0244426	-0.227653	0.178768	1			P_mollis:Stabilized-Control:Intermediate	0.192644	-38.0014	38.3867	1
P_mollis:Intermediate-M_japonica:Intermediate	0.0282396	-0.174971	0.23145	0.999999			P_mollis:Intermediate-M_japonica:Intermediate	-18.8926	-57.0866	19.3015	0.89376
A_taxiformis:Stabilized-M_japonica:Intermediate	-0.20981	-0.41302	-0.00659884	0.0361884			A_taxiformis:Stabilized-M_japonica:Intermediate	-36.2759	-74.4699	1.91818	0.0801455
Control:Stabilized-M_japonica:Intermediate	-0.260843	-0.466642	-0.0550432	0.0023897			Control:Stabilized-M_japonica:Intermediate	-55.7035	-94.3842	-17.0229	0.0002257
M_japonica:Stabilized-M_japonica:Intermediate	-0.0596182	-0.262829	0.143592	0.998144			M_japonica:Stabilized-M_japonica:Intermediate	-8.33412	-46.5282	29.8599	0.999888
P_mollis:Stabilized-M_japonica:Intermediate	-0.0427474	-0.245958	0.160463	0.999922			P_mollis:Stabilized-M_japonica:Intermediate	-9.25861	-47.4527	28.9354	0.999688
A_taxiformis:Stabilized-P_mollis:Intermediate	-0.238049	-0.438638	-0.0374606	0.0065169			A_taxiformis:Stabilized-P_mollis:Intermediate	-17.3833	-55.0845	20.3179	0.932104
Control:Stabilized-P_mollis:Intermediate	-0.289082	-0.492293	-0.0858716	0.0002903			Control:Stabilized-P_mollis:Intermediate	-36.811	-75.005	1.38307	0.0705101
M_japonica:Stabilized-P_mollis:Intermediate	-0.0878579	-0.288446	0.112731	0.952139			M_japonica:Stabilized-P_mollis:Intermediate	10.5584	-27.1428	48.2597	0.998785
P_mollis:Stabilized-P_mollis:Intermediate	-0.070987	-0.271576	0.129602	0.990607			P_mollis:Stabilized-P_mollis:Intermediate	9.63396	-28.0672	47.3352	0.999483
Control:Stabilized-A_taxiformis:Stabilized	-0.0510332	-0.254244	0.152178	0.999562			Control:Stabilized-A_taxiformis:Stabilized	-19.4277	-57.6217	18.7664	0.874388
M_japonica:Stabilized-A_taxiformis:Stabilized	0.150191	-0.0503972	0.35078	0.361169			M_japonica:Stabilized-A_taxiformis:Stabilized	27.9417	-9.75946	65.643	0.37735
P_mollis:Stabilized-A_taxiformis:Stabilized	0.167062	-0.0335264	0.367651	0.20826			P_mollis:Stabilized-A_taxiformis:Stabilized	27.0173	-10.6839	64.7185	0.431498
M_japonica:Stabilized-Control:Stabilized	0.201224	-0.00198623	0.404435	0.0549583			M_japonica:Stabilized-Control:Stabilized	47.3694	9.17537	85.5635	0.0033779
P_mollis:Stabilized-Control:Stabilized	0.218095	0.0148846	0.421306	0.0236537			P_mollis:Stabilized-Control:Stabilized	46.4449	8.25089	84.639	0.0045651
P_mollis:Stabilized-M_japonica:Stabilized	0.0168708	-0.183718	0.217459	1			P_mollis:Stabilized-M_japonica:Stabilized	-0.924483	-38.6257	36.7767	1

## Sheet: Table S3 alpha_div_arc
ANOVA ARCHAEA SHANNON EVENNESS							ANOVA ARCHAEA CHAO1 DIVERSITY
TREAMENT							TREATMENT
	diff	lwr	upr	P-adj.				diff	lwr	upr	P-adj.
Control-A_taxiformis	0.144231	0.0511875	0.237275	0.0004786			Control-A_taxiformis	8.08898	-3.09907	19.277	0.243113
M_japonica-A_taxiformis	0.220145	0.126243	0.314046	0			M_japonica-A_taxiformis	21.1214	9.83019	32.4125	1.46e-05
P_mollis-A_taxiformis	0.244508	0.151465	0.337552	0			P_mollis-A_taxiformis	17.1514	5.96338	28.3395	0.0005681
M_japonica-Control	0.0759136	-0.0179878	0.169815	0.158535			M_japonica-Control	13.0324	1.74121	24.3235	0.0164187
P_mollis-Control	0.100277	0.00723328	0.193321	0.0290904			P_mollis-Control	9.06245	-2.1256	20.2505	0.157212
P_mollis-M_japonica	0.0243635	-0.0695379	0.118265	0.907598			P_mollis-M_japonica	-3.96993	-15.2611	7.32124	0.799254
PHASE							PHASE
	diff	lwr	upr	P-adj.				diff	lwr	upr	P-adj.
Intermediate-Adaptation	0.129271	0.0534714	0.205071	0.0002334			Intermediate-Adaptation	17.9441	8.82952	27.0587	1.77e-05
Stabilized-Adaptation	0.0993939	0.0238043	0.174983	0.0061323			Stabilized-Adaptation	11.4203	2.33103	20.5095	0.0094022
Stabilized-Intermediate	-0.0298775	-0.101056	0.041301	0.58348			Stabilized-Intermediate	-6.52379	-15.0826	2.03506	0.172339
TREATMENT*PHASE							TREATMENT*PHASE
	diff	lwr	upr	P-adj.				diff	lwr	upr	P-adj.
Control:Adaptation-A_taxiformis:Adaptation	0.110876	-0.111295	0.333047	0.888271			Control:Adaptation-A_taxiformis:Adaptation	16.1884	-10.5266	42.9033	0.690978
M_japonica:Adaptation-A_taxiformis:Adaptation	0.135994	-0.0898492	0.361838	0.699474			M_japonica:Adaptation-A_taxiformis:Adaptation	17.9215	-9.23502	45.0781	0.565015
P_mollis:Adaptation-A_taxiformis:Adaptation	0.164668	-0.0575036	0.386839	0.377769			P_mollis:Adaptation-A_taxiformis:Adaptation	17.5259	-9.18909	44.2408	0.574312
A_taxiformis:Intermediate-A_taxiformis:Adaptation	-0.0366946	-0.247465	0.174075	0.999989			A_taxiformis:Intermediate-A_taxiformis:Adaptation	14.5864	-10.7576	39.9305	0.756535
Control:Intermediate-A_taxiformis:Adaptation	0.296474	0.0857039	0.507244	0.0003603			Control:Intermediate-A_taxiformis:Adaptation	34.6015	9.25749	59.9455	0.0006432
M_japonica:Intermediate-A_taxiformis:Adaptation	0.331713	0.118492	0.544934	3.94e-05			M_japonica:Intermediate-A_taxiformis:Adaptation	43.974	18.3353	69.6127	3e-06
P_mollis:Intermediate-A_taxiformis:Adaptation	0.340896	0.130126	0.551666	1.5e-05			P_mollis:Intermediate-A_taxiformis:Adaptation	30.713	5.36894	56.057	0.0047862
A_taxiformis:Stabilized-A_taxiformis:Adaptation	0.129194	-0.081576	0.339964	0.675178			A_taxiformis:Stabilized-A_taxiformis:Adaptation	18.7088	-6.63522	44.0528	0.384196
Control:Stabilized-A_taxiformis:Adaptation	0.111172	-0.0995977	0.321942	0.845764			Control:Stabilized-A_taxiformis:Adaptation	8.39214	-16.9519	33.7362	0.994654
M_japonica:Stabilized-A_taxiformis:Adaptation	0.266464	0.0556942	0.477234	0.0024764			M_japonica:Stabilized-A_taxiformis:Adaptation	33.9173	8.57329	59.2614	0.000931
P_mollis:Stabilized-A_taxiformis:Adaptation	0.304493	0.093723	0.515263	0.0002086			P_mollis:Stabilized-A_taxiformis:Adaptation	36.5856	11.2415	61.9296	0.000212
M_japonica:Adaptation-Control:Adaptation	0.0251187	-0.200725	0.250962	1			M_japonica:Adaptation-Control:Adaptation	1.73314	-25.4234	28.8897	1
P_mollis:Adaptation-Control:Adaptation	0.0537917	-0.168379	0.275963	0.999694			P_mollis:Adaptation-Control:Adaptation	1.33747	-25.3775	28.0524	1
A_taxiformis:Intermediate-Control:Adaptation	-0.14757	-0.35834	0.0631997	0.469894			A_taxiformis:Intermediate-Control:Adaptation	-1.60196	-26.946	23.7421	1
Control:Intermediate-Control:Adaptation	0.185598	-0.0251719	0.396368	0.144825			Control:Intermediate-Control:Adaptation	18.4131	-6.93091	43.7572	0.409797
M_japonica:Intermediate-Control:Adaptation	0.220837	0.00761576	0.434058	0.0349947			M_japonica:Intermediate-Control:Adaptation	27.7856	2.14686	53.4243	0.0211053
P_mollis:Intermediate-Control:Adaptation	0.23002	0.0192499	0.44079	0.0194315			P_mollis:Intermediate-Control:Adaptation	14.5246	-10.8194	39.8686	0.761527
A_taxiformis:Stabilized-Control:Adaptation	0.0183182	-0.192452	0.229088	1			A_taxiformis:Stabilized-Control:Adaptation	2.52042	-22.8236	27.8644	1
Control:Stabilized-Control:Adaptation	0.000296539	-0.210474	0.211067	1			Control:Stabilized-Control:Adaptation	-7.79625	-33.1403	17.5478	0.997184
M_japonica:Stabilized-Control:Adaptation	0.155588	-0.0551817	0.366358	0.384204			M_japonica:Stabilized-Control:Adaptation	17.7289	-7.6151	43.073	0.471332
P_mollis:Stabilized-Control:Adaptation	0.193617	-0.0171529	0.404387	0.105572			P_mollis:Stabilized-Control:Adaptation	20.3972	-4.94687	45.7412	0.253922
P_mollis:Adaptation-M_japonica:Adaptation	0.0286731	-0.197171	0.254517	1			P_mollis:Adaptation-M_japonica:Adaptation	-0.395671	-27.5522	26.7609	1
A_taxiformis:Intermediate-M_japonica:Adaptation	-0.172689	-0.387327	0.0419487	0.254355			A_taxiformis:Intermediate-M_japonica:Adaptation	-3.33511	-29.1442	22.474	1
Control:Intermediate-M_japonica:Adaptation	0.16048	-0.0541582	0.375117	0.363922			Control:Intermediate-M_japonica:Adaptation	16.68	-9.12912	42.4891	0.597489
M_japonica:Intermediate-M_japonica:Adaptation	0.195718	-0.0213269	0.412763	0.121797			M_japonica:Intermediate-M_japonica:Adaptation	26.0525	-0.046095	52.151	0.0508676
P_mollis:Intermediate-M_japonica:Adaptation	0.204901	-0.0097364	0.419539	0.0767246			P_mollis:Intermediate-M_japonica:Adaptation	12.7914	-13.0177	38.6005	0.892864
A_taxiformis:Stabilized-M_japonica:Adaptation	-0.00680044	-0.221438	0.207837	1			A_taxiformis:Stabilized-M_japonica:Adaptation	0.787273	-25.0218	26.5964	1
Control:Stabilized-M_japonica:Adaptation	-0.0248221	-0.23946	0.189816	1			Control:Stabilized-M_japonica:Adaptation	-9.52939	-35.3385	16.2797	0.98682
M_japonica:Stabilized-M_japonica:Adaptation	0.13047	-0.084168	0.345107	0.686725			M_japonica:Stabilized-M_japonica:Adaptation	15.9958	-9.81331	41.8049	0.659586
P_mollis:Stabilized-M_japonica:Adaptation	0.168499	-0.0461392	0.383136	0.289445			P_mollis:Stabilized-M_japonica:Adaptation	18.664	-7.14508	44.4731	0.417317
A_taxiformis:Intermediate-P_mollis:Adaptation	-0.201362	-0.412132	0.00940791	0.0762178			A_taxiformis:Intermediate-P_mollis:Adaptation	-2.93944	-28.2835	22.4046	1
Control:Intermediate-P_mollis:Adaptation	0.131806	-0.0789636	0.342577	0.646674			Control:Intermediate-P_mollis:Adaptation	17.0757	-8.26838	42.4197	0.532094
M_japonica:Intermediate-P_mollis:Adaptation	0.167045	-0.046176	0.380266	0.292444			M_japonica:Intermediate-P_mollis:Adaptation	26.4481	0.809392	52.0869	0.036507
P_mollis:Intermediate-P_mollis:Adaptation	0.176228	-0.0345418	0.386998	0.203633			P_mollis:Intermediate-P_mollis:Adaptation	13.1871	-12.1569	38.5311	0.857198
A_taxiformis:Stabilized-P_mollis:Adaptation	-0.0354735	-0.246244	0.175297	0.999992			A_taxiformis:Stabilized-P_mollis:Adaptation	1.18294	-24.1611	26.527	1
Control:Stabilized-P_mollis:Adaptation	-0.0534952	-0.264265	0.157275	0.999519			Control:Stabilized-P_mollis:Adaptation	-9.13372	-34.4778	16.2103	0.989162
M_japonica:Stabilized-P_mollis:Adaptation	0.101797	-0.108973	0.312567	0.908718			M_japonica:Stabilized-P_mollis:Adaptation	16.3915	-8.95258	41.7355	0.596362
P_mollis:Stabilized-P_mollis:Adaptation	0.139825	-0.0709446	0.350596	0.556747			P_mollis:Stabilized-P_mollis:Adaptation	19.0597	-6.28434	44.4037	0.354767
Control:Intermediate-A_taxiformis:Intermediate	0.333169	0.134453	0.531885	5.8e-06			Control:Intermediate-A_taxiformis:Intermediate	20.0151	-3.87949	43.9097	0.201372
M_japonica:Intermediate-A_taxiformis:Intermediate	0.368407	0.167094	0.569721	4e-07			M_japonica:Intermediate-A_taxiformis:Intermediate	29.3876	5.18063	53.5945	0.00466
P_mollis:Intermediate-A_taxiformis:Intermediate	0.37759	0.178874	0.576306	1e-07			P_mollis:Intermediate-A_taxiformis:Intermediate	16.1265	-7.76803	40.0211	0.52936
A_taxiformis:Stabilized-A_taxiformis:Intermediate	0.165889	-0.0328273	0.364605	0.205594			A_taxiformis:Stabilized-A_taxiformis:Intermediate	4.12238	-19.7722	28.017	0.99999
Control:Stabilized-A_taxiformis:Intermediate	0.147867	-0.050849	0.346583	0.371483			Control:Stabilized-A_taxiformis:Intermediate	-6.19429	-30.0889	17.7003	0.999413
M_japonica:Stabilized-A_taxiformis:Intermediate	0.303159	0.104443	0.501875	6.26e-05			M_japonica:Stabilized-A_taxiformis:Intermediate	19.3309	-4.56369	43.2255	0.246754
P_mollis:Stabilized-A_taxiformis:Intermediate	0.341188	0.142472	0.539904	3e-06			P_mollis:Stabilized-A_taxiformis:Intermediate	21.9991	-1.89546	45.8937	0.103719
M_japonica:Intermediate-Control:Intermediate	0.0352385	-0.166075	0.236552	0.999988			M_japonica:Intermediate-Control:Intermediate	9.37248	-14.8345	33.5794	0.980833
P_mollis:Intermediate-Control:Intermediate	0.0444218	-0.154294	0.243138	0.999859			P_mollis:Intermediate-Control:Intermediate	-3.88854	-27.7831	20.006	0.999994
A_taxiformis:Stabilized-Control:Intermediate	-0.16728	-0.365996	0.031436	0.19529			A_taxiformis:Stabilized-Control:Intermediate	-15.8927	-39.7873	8.00187	0.55266
Control:Stabilized-Control:Intermediate	-0.185302	-0.384018	0.0134143	0.0935665			Control:Stabilized-Control:Intermediate	-26.2094	-50.104	-2.31479	0.0182862
M_japonica:Stabilized-Control:Intermediate	-0.0300098	-0.228726	0.168706	0.999997			M_japonica:Stabilized-Control:Intermediate	-0.684196	-24.5788	23.2104	1
P_mollis:Stabilized-Control:Intermediate	0.00801902	-0.190697	0.206735	1			P_mollis:Stabilized-Control:Intermediate	1.98404	-21.9105	25.8786	1
P_mollis:Intermediate-M_japonica:Intermediate	0.00918327	-0.19213	0.210497	1			P_mollis:Intermediate-M_japonica:Intermediate	-13.261	-37.468	10.9459	0.810451
A_taxiformis:Stabilized-M_japonica:Intermediate	-0.202519	-0.403832	-0.00120487	0.0471538			A_taxiformis:Stabilized-M_japonica:Intermediate	-25.2652	-49.4721	-1.05825	0.0322331
Control:Stabilized-M_japonica:Intermediate	-0.22054	-0.421854	-0.0192266	0.0185634			Control:Stabilized-M_japonica:Intermediate	-35.5819	-59.7888	-11.3749	0.0001441
M_japonica:Stabilized-M_japonica:Intermediate	-0.0652483	-0.266562	0.136065	0.995553			M_japonica:Stabilized-M_japonica:Intermediate	-10.0567	-34.2636	14.1503	0.967377
P_mollis:Stabilized-M_japonica:Intermediate	-0.0272195	-0.228533	0.174094	0.999999			P_mollis:Stabilized-M_japonica:Intermediate	-7.38844	-31.5954	16.8185	0.997372
A_taxiformis:Stabilized-P_mollis:Intermediate	-0.211702	-0.410418	-0.0129858	0.0257024			A_taxiformis:Stabilized-P_mollis:Intermediate	-12.0042	-35.8987	11.8904	0.883716
Control:Stabilized-P_mollis:Intermediate	-0.229723	-0.428439	-0.0310075	0.0093476			Control:Stabilized-P_mollis:Intermediate	-22.3208	-46.2154	1.57375	0.0922216
M_japonica:Stabilized-P_mollis:Intermediate	-0.0744316	-0.273148	0.124284	0.985222			M_japonica:Stabilized-P_mollis:Intermediate	3.20435	-20.6902	27.0989	0.999999
P_mollis:Stabilized-P_mollis:Intermediate	-0.0364028	-0.235119	0.162313	0.999981			P_mollis:Stabilized-P_mollis:Intermediate	5.87258	-18.022	29.7672	0.999646
Control:Stabilized-A_taxiformis:Stabilized	-0.0180217	-0.216738	0.180694	1			Control:Stabilized-A_taxiformis:Stabilized	-10.3167	-34.2112	13.5779	0.956932
M_japonica:Stabilized-A_taxiformis:Stabilized	0.13727	-0.0614457	0.335986	0.491791			M_japonica:Stabilized-A_taxiformis:Stabilized	15.2085	-8.68607	39.1031	0.620649
P_mollis:Stabilized-A_taxiformis:Stabilized	0.175299	-0.0234169	0.374015	0.142991			P_mollis:Stabilized-A_taxiformis:Stabilized	17.8767	-6.01784	41.7713	0.36292
M_japonica:Stabilized-Control:Stabilized	0.155292	-0.0434241	0.354008	0.296139			M_japonica:Stabilized-Control:Stabilized	25.5252	1.6306	49.4198	0.0249248
P_mollis:Stabilized-Control:Stabilized	0.193321	-0.00539526	0.392037	0.0648291			P_mollis:Stabilized-Control:Stabilized	28.1934	4.29883	52.088	0.0070499
P_mollis:Stabilized-M_japonica:Stabilized	0.0380288	-0.160687	0.236745	0.99997			P_mollis:Stabilized-M_japonica:Stabilized	2.66823	-21.2263	26.5628	1

## Sheet: Table S4_relabund_phase
							PROPORTIONS
							ADAPTATION			INTERMEDIATE			STABLE
ID	Kingdom	Phylum	Class	Order	Family	Genus	ATAX	CON	MJAP	ATAX	CON	MJAP	ATAX	CON	MJAP
Genus_31	d__Bacteria	Actinobacteriota	Actinobacteria	Bifidobacteriales	Bifidobacteriaceae	Bifidobacterium	0.0332454	0.0321405	0.0319607	0.0381538	0.0245479	0.021463	0.0578006	0.0112684	0.0161508
Genus_29	d__Bacteria	Actinobacteriota	Actinobacteria	Corynebacteriales	Corynebacteriaceae	Corynebacterium	0.000342782	0.000304285	0.00038026	0.000437709	0.000223917	0.000339455	0.000301209	0.000214588	0.000334248
Genus_30	d__Bacteria	Actinobacteriota	Actinobacteria	Micrococcales	Microbacteriaceae	Pseudoclavibacter	0.000139023	0.000104948	0.000171926	0.000118839	7.28485e-05	8.76068e-05	3.76297e-05	6.90863e-05	9.84341e-05
Genus_32	d__Bacteria	Actinobacteriota	Actinobacteria	Streptosporangiales	Nocardiopsaceae	Thermobifida	3.16889e-05	2.6636e-05	3.36166e-05	5.08778e-05	0	3.50433e-05	2.8893e-05	1.96757e-05	8.47702e-05
Genus_92	d__Bacteria	Actinobacteriota	Coriobacteriia	Coriobacteriales	Atopobiaceae	Atopobiaceae	0.00108164	0.00159599	0.00150844	0.000998719	0.00109175	0.00113183	0.000820124	0.00134943	0.00133468
Genus_91	d__Bacteria	Actinobacteriota	Coriobacteriia	Coriobacteriales	Atopobiaceae	Atopobium	0.000210111	0.000107133	0.00014827	0.000621397	0.000464549	0.000236421	0.000485404	0.00022101	0.00027621
Genus_93	d__Bacteria	Actinobacteriota	Coriobacteriia	Coriobacteriales	Atopobiaceae	Olsenella	0.0010852	0.000153353	0.000599636	0.00304094	0.000384015	0.000639818	0.00572702	0.000734821	0.00176322
Genus_94	d__Bacteria	Actinobacteriota	Coriobacteriia	Coriobacteriales	Atopobiaceae	uncultured	7.64348e-05	9.84997e-05	0.000118377	0.000192407	8.7064e-05	7.80039e-05	0.000132953	2.26268e-05	8.06727e-05
Genus_89	d__Bacteria	Actinobacteriota	Coriobacteriia	Coriobacteriales	Eggerthellaceae	Denitrobacterium	0.000630161	0.000800997	0.00121361	0.000185836	0.000902823	0.000858366	0.000128975	0.00088809	0.000985922
Genus_87	d__Bacteria	Actinobacteriota	Coriobacteriia	Coriobacteriales	Eggerthellaceae	DNF00809	0.000409315	0.000730718	0.000442683	0.000290806	0.00116095	0.000693316	0.000267788	0.00131413	0.00126647
Genus_95	d__Bacteria	Actinobacteriota	Coriobacteriia	Coriobacteriales	Eggerthellaceae	Slackia	1.20479e-05	8.80716e-06	0	0.000573498	1.95688e-05	1.45712e-05	0.000797867	5.30148e-06	3.28731e-06
Genus_88	d__Bacteria	Actinobacteriota	Coriobacteriia	Coriobacteriales	Eggerthellaceae	uncultured	0.000121987	0.000137709	0.000204112	6.80994e-05	0.000442791	0.00042583	1.37669e-05	0.000306443	0.000280466
Genus_96	d__Bacteria	Actinobacteriota	Coriobacteriia	Coriobacteriales	uncultured	uncultured	7.27385e-05	3.0622e-05	3.66928e-05	0.00029962	0.000119048	2.38463e-05	0.000364049	2.41415e-05	8.82515e-05
Genus_90	d__Bacteria	Actinobacteriota	Coriobacteriia	OPB41	OPB41	OPB41	5.60543e-05	0	0	6.26606e-05	0	0	7.56686e-05	0	0
Genus_109	d__Bacteria	Bacteroidota	Bacteroidia	Bacteroidales	Bacteroidales_BS11_gut_group	Bacteroidales_BS11_gut_group	0.00320785	0.00475565	0.00513137	8.00087e-05	0.00262342	0.0022906	1.6779e-05	0.000160384	0.00262457
Genus_121	d__Bacteria	Bacteroidota	Bacteroidia	Bacteroidales	Bacteroidales_RF16_group	Bacteroidales_RF16_group	0.000581812	0.000759123	0.000439765	0.000428884	0.000275015	0.000227637	0.000250398	7.2223e-06	2.61904e-05
Genus_132	d__Bacteria	Bacteroidota	Bacteroidia	Bacteroidales	Bacteroidales_UCG-001	Bacteroidales_UCG-001	0.00221742	0.00155352	0.00117116	0.000632066	0.000880007	0.00157082	0.00201356	0.00123566	0.000716716
Genus_120	d__Bacteria	Bacteroidota	Bacteroidia	Bacteroidales	Bacteroidetes_BD2-2	Bacteroidetes_BD2-2	2.8653e-05	1.64412e-05	2.15695e-05	0.000483116	0.000201253	0.000174064	0.00038555	0.000326935	9.22573e-05
Genus_130	d__Bacteria	Bacteroidota	Bacteroidia	Bacteroidales	Dysgonomonadaceae	uncultured	0.000106223	3.28789e-05	3.17443e-05	0.000222641	5.80812e-05	5.44563e-05	0.000303612	3.72211e-05	3.28136e-05
Genus_112	d__Bacteria	Bacteroidota	Bacteroidia	Bacteroidales	F082	F082	0.00683483	0.0110406	0.017365	0.0111159	0.0204872	0.0183201	0.0118984	0.0168876	0.0187064
Genus_113	d__Bacteria	Bacteroidota	Bacteroidia	Bacteroidales	Marinifilaceae	uncultured	1.89009e-05	1.9352e-05	4.58337e-05	1.18096e-05	1.13898e-05	2.31542e-05	5.48706e-05	2.83605e-05	8.94935e-06
Genus_118	d__Bacteria	Bacteroidota	Bacteroidia	Bacteroidales	Marinilabiliaceae	uncultured	8.69983e-05	0	4.03081e-05	0	7.51698e-05	0.000127123	0	5.31447e-05	9.39343e-05
Genus_122	d__Bacteria	Bacteroidota	Bacteroidia	Bacteroidales	Muribaculaceae	Muribaculaceae	0.00216628	0.00152861	0.00128907	0.00240906	0.00137329	0.0016107	0.00182079	0.000515203	0.000795767
Genus_111	d__Bacteria	Bacteroidota	Bacteroidia	Bacteroidales	p-251-o5	p-251-o5	0.00238414	0.00164286	0.000715673	0.00746963	0.00112638	0.00117506	0.0106459	0.000856449	0.0010294
Genus_116	d__Bacteria	Bacteroidota	Bacteroidia	Bacteroidales	Paludibacteraceae	uncultured	2.81461e-05	1.64211e-05	1.70372e-05	2.19087e-05	2.24783e-05	4.84958e-05	0.000100734	4.83942e-05	8.52532e-05
Genus_110	d__Bacteria	Bacteroidota	Bacteroidia	Bacteroidales	PeH15	PeH15	0.00259621	0.00131372	0.00240745	0.00108952	0.000608637	0.00131047	0.000281839	0.000380314	0.00166073
Genus_129	d__Bacteria	Bacteroidota	Bacteroidia	Bacteroidales	Prevotellaceae	Paraprevotella	0.00817824	0.0181751	0.0116381	0.00342558	0.0108908	0.00457231	0.00126077	0.0042301	0.00206061
Genus_128	d__Bacteria	Bacteroidota	Bacteroidia	Bacteroidales	Prevotellaceae	Prevotella	0.200712	0.184795	0.170233	0.186869	0.119235	0.123167	0.193177	0.151025	0.140349
Genus_126	d__Bacteria	Bacteroidota	Bacteroidia	Bacteroidales	Prevotellaceae	Prevotellaceae_Ga6A1_group	0.00194422	0.00105109	0.00064533	0.00324888	0.000293202	0.000308952	0.00520629	0.00152193	0.00175698
Genus_123	d__Bacteria	Bacteroidota	Bacteroidia	Bacteroidales	Prevotellaceae	Prevotellaceae_UCG-001	0.00133127	0.00120117	0.00142537	0.000398425	0.00663163	0.00602346	0.000383603	0.00295088	0.0058876
Genus_131	d__Bacteria	Bacteroidota	Bacteroidia	Bacteroidales	Prevotellaceae	Prevotellaceae_UCG-003	0.0084613	0.00767339	0.00673924	0.0107801	0.00596663	0.00631409	0.0120634	0.00398093	0.0041768
Genus_125	d__Bacteria	Bacteroidota	Bacteroidia	Bacteroidales	Prevotellaceae	Prevotellaceae_UCG-004	0.000425547	0.000153914	0.000278767	0.00175701	8.26286e-05	0.000155701	0.00473977	2.94427e-05	4.20403e-05
Genus_127	d__Bacteria	Bacteroidota	Bacteroidia	Bacteroidales	Prevotellaceae	Prevotellaceae_YAB2003_group	0.0103554	0.0030684	0.00371759	0.0188988	0.00383125	0.00528128	0.0284477	0.0135526	0.00908796
Genus_115	d__Bacteria	Bacteroidota	Bacteroidia	Bacteroidales	Rikenellaceae	Rikenellaceae_RC9_gut_group	0.0227112	0.0209736	0.0224584	0.0299282	0.0345559	0.0331334	0.0293852	0.0173114	0.0186481
Genus_114	d__Bacteria	Bacteroidota	Bacteroidia	Bacteroidales	Rikenellaceae	SP3-e08	0.00536284	0.00139293	0.00671243	0.00735315	0.0051146	0.00423214	0.00735414	0.00797082	0.00871632
Genus_117	d__Bacteria	Bacteroidota	Bacteroidia	Bacteroidales	Rikenellaceae	U29-B03	0.000248041	0.000192242	0.000364196	3.96779e-05	0.000203897	0.00025466	1.05801e-05	0.00040561	0.000309405
Genus_119	d__Bacteria	Bacteroidota	Bacteroidia	Bacteroidales	Tannerellaceae	uncultured	0	0	0	0.00010713	0	0	0.000383331	0	5.08526e-06
Genus_124	d__Bacteria	Bacteroidota	Bacteroidia	Bacteroidales	uncultured	uncultured	0.00730222	0.00454077	0.00465346	0.0207612	0.0160285	0.0135721	0.0183116	0.00618358	0.00598841
Genus_25	d__Bacteria	Bdellovibrionota	Oligoflexia	0319-6G20	0319-6G20	0319-6G20	0.000540256	0.00148754	0.0012137	3.48008e-05	0.000416771	0.000400346	2.29764e-06	0.00106541	0.000994496
Genus_20	d__Bacteria	Campilobacterota	Campylobacteria	Campylobacterales	Campylobacteraceae	Campylobacter	0.00117954	0.00120741	0.000792487	0.00143798	0.00130828	0.000938195	0.00180218	0.00106209	0.00122986
Genus_21	d__Bacteria	Campilobacterota	Campylobacteria	Campylobacterales	Helicobacteraceae	Wolinella	0.000610631	0.000185247	0.000592301	0.00131545	0.000381695	0.000430138	0.00126439	0.00030539	0.000535293
Genus_146	d__Bacteria	Chloroflexi	Anaerolineae	Anaerolineales	Anaerolineaceae	Flexilinea	0.000265446	0.000176912	0.000255707	0.000108808	8.4661e-05	7.81806e-05	0.000101903	7.13262e-05	0.000179368
Genus_33	d__Bacteria	Cyanobacteria	Vampirivibrionia	Gastranaerophilales	Gastranaerophilales	Gastranaerophilales	0.00022432	2.79696e-05	0	8.44106e-06	3.23321e-06	0	0	0.000100192	2.56947e-05
Genus_2	d__Bacteria	Desulfobacterota	Desulfovibrionia	Desulfovibrionales	Desulfovibrionaceae	Bilophila	0.000103619	0	3.98471e-05	0.00103752	0.000166017	0.000217834	0.000800815	0.000252706	0.000359194
Genus_3	d__Bacteria	Desulfobacterota	Desulfovibrionia	Desulfovibrionales	Desulfovibrionaceae	Desulfovibrio	0.0137058	0.0090367	0.0103083	0.0140464	0.0120567	0.0109996	0.0178551	0.010909	0.0131932
Genus_4	d__Bacteria	Desulfobacterota	Desulfovibrionia	Desulfovibrionales	Desulfovibrionaceae	Mailhella	0.000151114	0.000241087	0.000123443	0.000185775	0.000143321	0.000104692	6.68067e-05	0.000110034	0.000200528
Genus_17	d__Bacteria	Desulfobacterota	Desulfuromonadia	Desulfuromonadia	Desulfuromonadaceae	Desulfuromonadaceae	6.17639e-05	6.68479e-05	6.41313e-05	6.65248e-06	4.61867e-05	4.28471e-05	3.66408e-06	3.06365e-05	3.6339e-05
Genus_42	d__Bacteria	Elusimicrobiota	Elusimicrobia	Elusimicrobiales	Elusimicrobiaceae	Elusimicrobium	4.47225e-05	3.05354e-05	8.56387e-05	0	0.000536394	0.00134389	0	0.00267304	0.000815693
Genus_41	d__Bacteria	Elusimicrobiota	Elusimicrobia	Lineage_IV	Lineage_IV	Lineage_IV	0	3.96927e-05	4.72203e-05	0	0.000429708	0.000418733	0	0.000265599	0.000181925
Genus_40	d__Bacteria	Elusimicrobiota	Endomicrobia	Endomicrobiales	Endomicrobiaceae	Endomicrobium	0.000302239	0.000224556	0.000119179	4.85555e-05	0.000657007	0.000231802	1.0867e-05	0.000444323	0.000445034
Genus_36	d__Bacteria	Fibrobacterota	Fibrobacteria	Fibrobacterales	Fibrobacteraceae	Fibrobacter	0.0222379	0.0620081	0.0838852	0.00770827	0.0690104	0.0857677	0.00301453	0.0585333	0.0617302
Genus_64	d__Bacteria	Firmicutes	Bacilli	Acholeplasmatales	Acholeplasmataceae	Anaeroplasma	0.00167318	0.00238639	0.00128569	0.000858231	0.00084346	0.000851396	0.00124473	0.00227317	0.0029211
Genus_63	d__Bacteria	Firmicutes	Bacilli	Acholeplasmatales	Acholeplasmataceae	NED5E9	8.22392e-05	0.000277826	2.196e-05	0	4.63249e-05	3.80846e-06	0	0.000275827	0.000165661
Genus_58	d__Bacteria	Firmicutes	Bacilli	Bacillales	Bacillaceae	Bacillus	0.00103558	0.00113585	0.00080268	0.000828858	0.00112732	0.000892664	0.000988393	0.000999301	0.000960311
Genus_77	d__Bacteria	Firmicutes	Bacilli	Erysipelotrichales	Erysipelatoclostridiaceae	Erysipelotrichaceae_UCG-002	0.00195046	0.000976619	0.00204223	0.0088963	0.00422213	0.00782304	0.0125214	0.00562321	0.00747767
Genus_76	d__Bacteria	Firmicutes	Bacilli	Erysipelotrichales	Erysipelatoclostridiaceae	Kandleria	0.00302253	0.00203319	0.00307877	0.00129816	0.00203112	0.00191069	0.000444744	0.000950814	0.000449024
Genus_78	d__Bacteria	Firmicutes	Bacilli	Erysipelotrichales	Erysipelatoclostridiaceae	Sharpea	0.000477312	0.000403118	0.000872414	0.00487959	0.00375508	0.00652592	0.00567858	0.00558474	0.0130561
Genus_75	d__Bacteria	Firmicutes	Bacilli	Erysipelotrichales	Erysipelatoclostridiaceae	UCG-004	0.00186917	0.000980478	0.00137561	0.00216168	0.00113887	0.00101558	0.00234672	0.00187303	0.00135956
Genus_73	d__Bacteria	Firmicutes	Bacilli	Erysipelotrichales	Erysipelatoclostridiaceae	uncultured	0	0	0	2.31343e-05	0	0	0.000107602	2.97309e-06	1.88314e-05
Genus_70	d__Bacteria	Firmicutes	Bacilli	Erysipelotrichales	Erysipelotrichaceae	[Anaerorhabdus]_furcosa_group	1.90824e-05	1.05542e-05	1.96297e-05	4.02295e-05	0	1.30385e-05	2.30334e-05	7.58634e-06	2.61225e-05
Genus_68	d__Bacteria	Firmicutes	Bacilli	Erysipelotrichales	Erysipelotrichaceae	Catenisphaera	1.30113e-05	0	8.08094e-06	0.000271174	5.63952e-06	6.27471e-06	0.000714973	0	5.92786e-06
Genus_72	d__Bacteria	Firmicutes	Bacilli	Erysipelotrichales	Erysipelotrichaceae	Erysipelotrichaceae_UCG-009	0.000246658	9.28213e-05	0.000110682	0.000428769	2.68958e-05	0.000118856	0.000334164	6.05746e-05	9.46176e-05
Genus_71	d__Bacteria	Firmicutes	Bacilli	Erysipelotrichales	Erysipelotrichaceae	Solobacterium	3.59195e-05	0	0	5.39268e-05	1.42e-05	0	0.000110046	0.000142677	1.35607e-05
Genus_67	d__Bacteria	Firmicutes	Bacilli	Erysipelotrichales	Erysipelotrichaceae	uncultured	0.000126909	8.72042e-05	0.000132369	7.70364e-05	0.000172573	0.000151975	8.56431e-05	0.000136729	0.000166638
Genus_69	d__Bacteria	Firmicutes	Bacilli	Erysipelotrichales	uncultured	uncultured	2.49434e-05	3.24945e-05	0	0.000198843	3.96416e-06	1.60082e-05	0.000118849	2.42643e-05	0
Genus_65	d__Bacteria	Firmicutes	Bacilli	Izemoplasmatales	Izemoplasmataceae	Izemoplasmataceae	0.000548374	0.000591398	0.000840888	0.000118498	0.000851965	0.00117471	9.29648e-05	0.000825956	0.0011056
Genus_66	d__Bacteria	Firmicutes	Bacilli	Izemoplasmatales	Izemoplasmatales	Izemoplasmatales	0.0012303	0.00122659	0.00154069	8.2829e-05	0.00147039	0.0015442	4.19435e-05	0.00191877	0.00296537
Genus_57	d__Bacteria	Firmicutes	Bacilli	Lactobacillales	Lactobacillaceae	Lactobacillus	0.0882497	0.0669152	0.0685614	0.0821622	0.0531289	0.0622765	0.0917966	0.0855619	0.0716031
Genus_56	d__Bacteria	Firmicutes	Bacilli	Lactobacillales	Lactobacillaceae	Pediococcus	0.000122099	2.19971e-05	0.000129964	0.000125767	0.000114521	0.00010582	0.000142621	1.99076e-05	4.60304e-05
Genus_74	d__Bacteria	Firmicutes	Bacilli	Lactobacillales	Streptococcaceae	Streptococcus	0.0999983	0.0720162	0.0739985	0.136439	0.123804	0.103203	0.091227	0.131105	0.11078
Genus_86	d__Bacteria	Firmicutes	Bacilli	RF39	RF39	RF39	0.000213649	0.000174222	7.90817e-05	6.58078e-05	0.00141438	0.00157462	4.61831e-05	0.000679259	0.000331236
Genus_52	d__Bacteria	Firmicutes	Bacilli	Thermoactinomycetales	Thermoactinomycetaceae	Thermoactinomyces	3.34352e-05	6.2227e-05	0	9.73945e-05	6.00565e-05	3.21762e-05	7.47391e-05	2.91162e-05	7.83512e-05
Genus_60	d__Bacteria	Firmicutes	Clostridia	Christensenellales	Christensenellaceae	Christensenellaceae_R-7_group	0.0261983	0.0354032	0.0293305	0.0155687	0.0311234	0.0337714	0.0123803	0.0253246	0.0357931
Genus_48	d__Bacteria	Firmicutes	Clostridia	Christensenellales	Christensenellaceae	uncultured	0.00123577	0.00139583	0.00108834	0.00132015	0.0018629	0.00104542	0.00139984	0.00116486	0.0018819
Genus_144	d__Bacteria	Firmicutes	Clostridia	Clostridia	Hungateiclostridiaceae	Ruminiclostridium	0	1.93373e-05	3.50972e-05	0	0.000605768	0.0010104	0	0.000214626	0.000253417
Genus_145	d__Bacteria	Firmicutes	Clostridia	Clostridia	Hungateiclostridiaceae	Saccharofermentans	0.0020237	0.00266539	0.00178404	0.000214051	0.00143302	0.000849652	0	0.00249885	0.00341708
Genus_136	d__Bacteria	Firmicutes	Clostridia	Clostridia	Hungateiclostridiaceae	UCG-012	0.000909723	0.00117718	0.000922286	4.82346e-06	0.00112664	0.00147007	0	0.000411239	0.000283877
Genus_108	d__Bacteria	Firmicutes	Clostridia	Clostridia_UCG-014	Clostridia_UCG-014	Clostridia_UCG-014	0.00106157	0.0016193	0.00102332	0.000487789	0.000927069	0.0182042	0.000701647	0.00163137	0.00331703
Genus_47	d__Bacteria	Firmicutes	Clostridia	Clostridia_vadinBB60_group	Clostridia_vadinBB60_group	Clostridia_vadinBB60_group	0.00288728	0.00412462	0.00349609	0.00256213	0.00599244	0.005426	0.00283245	0.00401313	0.00371202
Genus_46	d__Bacteria	Firmicutes	Clostridia	Clostridiales	Clostridiaceae	Clostridium_sensu_stricto_1	0.00287885	0.00338246	0.00161043	7.95732e-05	0.00730157	0.00905426	1.23435e-05	0.0261725	0.0170961
Genus_51	d__Bacteria	Firmicutes	Clostridia	Eubacteriales	Anaerofustaceae	Anaerofustis	0.000215359	0.000308992	0.000320131	0.00019174	0.000372222	0.000250412	7.28518e-05	0.000287992	0.000428373
Genus_49	d__Bacteria	Firmicutes	Clostridia	Eubacteriales	Eubacteriaceae	Eubacterium	3.32386e-05	0	0.000517944	4.57915e-05	0.000159457	0.000676306	0	0.000227976	0.00058915
Genus_50	d__Bacteria	Firmicutes	Clostridia	Eubacteriales	Eubacteriaceae	Pseudoramibacter	0.00119763	0.000760409	0.000672757	0.00160617	0.000444116	0.000661488	0.00177547	0.00065175	0.000548695
Genus_106	d__Bacteria	Firmicutes	Clostridia	Lachnospirales	Defluviitaleaceae	Defluviitaleaceae_UCG-011	8.49122e-06	1.51846e-05	1.55421e-05	0.000169294	1.0509e-05	5.61881e-05	0.000238051	0	7.30091e-05
Genus_157	d__Bacteria	Firmicutes	Clostridia	Lachnospirales	Lachnospiraceae	[Eubacterium]_hallii_group	0.00525625	0.00530616	0.00587954	0.00146627	0.00545803	0.004201	0.000919573	0.00295149	0.00258805
Genus_160	d__Bacteria	Firmicutes	Clostridia	Lachnospirales	Lachnospiraceae	[Eubacterium]_ruminantium_group	0.00249818	0.00197108	0.00151016	0.00177745	0.00145529	0.00435328	0.00210045	0.00502867	0.00658028
Genus_167	d__Bacteria	Firmicutes	Clostridia	Lachnospirales	Lachnospiraceae	[Eubacterium]_ventriosum_group	0.000131419	0.000326417	0.000217276	0.000165785	0.000742435	0.00071034	0.000146906	0.0002327	0.000406903
Genus_162	d__Bacteria	Firmicutes	Clostridia	Lachnospirales	Lachnospiraceae	[Eubacterium]_xylanophilum_group	0.00024342	0.000451638	0.000413746	0.000286314	0.00118108	0.000850006	1.22136e-05	0.000312597	0.000364084
Genus_176	d__Bacteria	Firmicutes	Clostridia	Lachnospirales	Lachnospiraceae	[Ruminococcus]_gauvreauii_group	0.00270567	0.00160548	0.00169616	0.00349239	0.0019987	0.00234718	0.00578205	0.00206666	0.00283924
Genus_175	d__Bacteria	Firmicutes	Clostridia	Lachnospirales	Lachnospiraceae	Acetitomaculum	0.00194496	0.00175259	0.0018042	0.00213736	0.00216954	0.00213692	0.00199152	0.00109651	0.00187543
Genus_181	d__Bacteria	Firmicutes	Clostridia	Lachnospirales	Lachnospiraceae	Agathobacter	0.000220395	0.000407933	0.000132026	0.000490957	0.000387942	0.000334647	0.000701458	0.000457217	0.000452997
Genus_163	d__Bacteria	Firmicutes	Clostridia	Lachnospirales	Lachnospiraceae	Anaerosporobacter	7.61267e-06	0.000211059	0	0.000261251	0.000202857	0.00022056	0.000413252	0	0.000293168
Genus_164	d__Bacteria	Firmicutes	Clostridia	Lachnospirales	Lachnospiraceae	Anaerostipes	3.01198e-05	0	0	0.000321811	9.34545e-06	0	0.000271339	8.68264e-05	0
Genus_168	d__Bacteria	Firmicutes	Clostridia	Lachnospirales	Lachnospiraceae	Blautia	6.3672e-05	9.37886e-05	8.77855e-05	2.77349e-05	0.000345569	0.000395318	0	4.79453e-05	0.000123687
Genus_173	d__Bacteria	Firmicutes	Clostridia	Lachnospirales	Lachnospiraceae	Butyrivibrio	0.00448634	0.00379054	0.00328185	0.00494951	0.00576017	0.00627805	0.00471502	0.00682137	0.0053013
Genus_166	d__Bacteria	Firmicutes	Clostridia	Lachnospirales	Lachnospiraceae	Coprococcus	0.00287553	0.00263058	0.00350793	0.00228294	0.00141608	0.00137777	0.00108255	0.000570669	0.000999177
Genus_172	d__Bacteria	Firmicutes	Clostridia	Lachnospirales	Lachnospiraceae	Lachnoclostridium	0.00874893	0.00724513	0.00695552	0.0146329	0.00624187	0.00577637	0.0148664	0.00429148	0.00473568
Genus_179	d__Bacteria	Firmicutes	Clostridia	Lachnospirales	Lachnospiraceae	Lachnospiraceae_AC2044_group	0.00114411	0.00147191	0.000828157	0.00366643	0.00316516	0.00272381	0.0018626	0.00035291	0.000640339
Genus_177	d__Bacteria	Firmicutes	Clostridia	Lachnospirales	Lachnospiraceae	Lachnospiraceae_FCS020_group	0.00208218	0.0010414	0.000734109	0.00348341	0.000591938	0.000447971	0.00290638	0.000856666	0.00021941
Genus_170	d__Bacteria	Firmicutes	Clostridia	Lachnospirales	Lachnospiraceae	Lachnospiraceae_FE2018_group	0.000299578	0.000207058	0.000302089	0.000499018	0.000454555	0.000215472	0.000312344	0.000129613	0.000147679
Genus_158	d__Bacteria	Firmicutes	Clostridia	Lachnospirales	Lachnospiraceae	Lachnospiraceae_NC2004_group	0	0.000135089	0	0.000176947	2.82008e-05	1.22867e-05	5.02203e-05	8.21285e-05	0.000115588
Genus_187	d__Bacteria	Firmicutes	Clostridia	Lachnospirales	Lachnospiraceae	Lachnospiraceae_ND3007_group	0.000347581	0.00095765	0.00080326	0	0.000245461	0.000296425	0	0.0011066	0.000558429
Genus_174	d__Bacteria	Firmicutes	Clostridia	Lachnospirales	Lachnospiraceae	Lachnospiraceae_NK3A20_group	0.00348545	0.00443828	0.00567749	0.00367549	0.00615627	0.00590646	0.00369939	0.00441733	0.00446038
Genus_188	d__Bacteria	Firmicutes	Clostridia	Lachnospirales	Lachnospiraceae	Lachnospiraceae_NK4A136_group	0.00194575	0.00253579	0.00120587	0.00240121	0.000543596	0.00057724	0.00202535	0.00218348	0.00191097
Genus_184	d__Bacteria	Firmicutes	Clostridia	Lachnospirales	Lachnospiraceae	Lachnospiraceae_UCG-002	7.41257e-05	0.00025468	0.000158326	0.00010856	0.000470625	0.000463328	2.13863e-05	0.000284388	0.000351582
Genus_159	d__Bacteria	Firmicutes	Clostridia	Lachnospirales	Lachnospiraceae	Lachnospiraceae_UCG-006	0.00014755	0.000103308	0.000150024	0.000114731	0.00016663	0.000142009	0.000108329	5.37806e-05	0.000335102
Genus_165	d__Bacteria	Firmicutes	Clostridia	Lachnospirales	Lachnospiraceae	Lachnospiraceae_UCG-008	0.000149026	5.22252e-05	0.000178748	0.000177767	0.000105224	0.000143549	8.28424e-05	3.09857e-05	0.000111618
Genus_178	d__Bacteria	Firmicutes	Clostridia	Lachnospirales	Lachnospiraceae	Lachnospiraceae_UCG-009	0.000138573	0	0.000109114	0.000267434	0	0	0.00026423	0	0
Genus_186	d__Bacteria	Firmicutes	Clostridia	Lachnospirales	Lachnospiraceae	Lachnospiraceae_XPB1014_group	0.00518625	0.0113053	0.00885378	0.00119612	0.0243879	0.0291793	0.000518712	0.0122357	0.0146645
Genus_169	d__Bacteria	Firmicutes	Clostridia	Lachnospirales	Lachnospiraceae	Marvinbryantia	0.000760383	0.00108359	0.000846739	0.000534905	0.000757679	0.000722197	0.000365492	0.00032262	0.000606368
Genus_180	d__Bacteria	Firmicutes	Clostridia	Lachnospirales	Lachnospiraceae	Oribacterium	0.0149044	0.0145154	0.0122027	0.0174403	0.0186323	0.0156019	0.0166928	0.0144064	0.00989077
Genus_189	d__Bacteria	Firmicutes	Clostridia	Lachnospirales	Lachnospiraceae	probable_genus_10	0.00259626	0.000323919	0.000497366	0.00763336	0.000976967	0.00182061	0.00457863	0.00149887	0.00158419
Genus_182	d__Bacteria	Firmicutes	Clostridia	Lachnospirales	Lachnospiraceae	Pseudobutyrivibrio	0.00131685	0.00181217	0.00228429	0.00117512	0.00258211	0.00295038	0.000959215	0.00344048	0.00377349
Genus_185	d__Bacteria	Firmicutes	Clostridia	Lachnospirales	Lachnospiraceae	Roseburia	0.00155269	0.00202455	0.00270113	0.00043331	0.00265563	0.00342833	0.000132806	0.00187725	0.00231353
Genus_183	d__Bacteria	Firmicutes	Clostridia	Lachnospirales	Lachnospiraceae	Shuttleworthia	0.000678472	0.00225336	0.00114959	7.51291e-05	9.33225e-05	0	0.000209103	0	2.94377e-05
Genus_171	d__Bacteria	Firmicutes	Clostridia	Lachnospirales	Lachnospiraceae	Syntrophococcus	0.000572216	0.000616397	0.000918877	0.000456866	0.00131148	0.00131355	0.000825955	0.00130625	0.00139138
Genus_107	d__Bacteria	Firmicutes	Clostridia	Lachnospirales	Lachnospiraceae	Tyzzerella	0	4.01616e-05	0	1.21372e-05	4.855e-05	4.14426e-05	5.74409e-06	2.72817e-05	5.6475e-05
Genus_161	d__Bacteria	Firmicutes	Clostridia	Lachnospirales	Lachnospiraceae	uncultured	0.00184786	0.00398509	0.00256496	0.000711266	0.002599	0.00312599	0.000270307	0.00336342	0.00305441
Genus_142	d__Bacteria	Firmicutes	Clostridia	Monoglobales	Monoglobaceae	Monoglobus	0.000268661	0.000724514	0.00050254	0.000382207	0.000659252	0.00113797	7.17171e-06	0.00081021	0.000903237
Genus_137	d__Bacteria	Firmicutes	Clostridia	Oscillospirales	[Eubacterium]_coprostanoligenes_group	[Eubacterium]_coprostanoligenes_group	0.00546471	0.0049534	0.00518289	0.00402105	0.00308102	0.00489218	0.00152487	0.0033683	0.00467728
Genus_156	d__Bacteria	Firmicutes	Clostridia	Oscillospirales	Butyricicoccaceae	UCG-009	4.74034e-05	2.9479e-05	2.85018e-05	0.000136148	6.19739e-05	9.45225e-05	0.000136355	6.38775e-05	6.60881e-05
Genus_153	d__Bacteria	Firmicutes	Clostridia	Oscillospirales	Oscillospiraceae	Colidextribacter	0.000603683	0.000313826	0.000348364	0.000453908	0.000154668	0.000226924	0.000760369	0.000366444	0.000131241
Genus_151	d__Bacteria	Firmicutes	Clostridia	Oscillospirales	Oscillospiraceae	Intestinimonas	0.000379398	0	7.93409e-06	0.00141646	3.22658e-05	0.000187901	0.00188897	1.89697e-05	2.43388e-05
Genus_154	d__Bacteria	Firmicutes	Clostridia	Oscillospirales	Oscillospiraceae	NK4A214_group	0.00751264	0.0094241	0.00927259	0.00277589	0.00692405	0.00715874	0.00190303	0.00600157	0.00736906
Genus_149	d__Bacteria	Firmicutes	Clostridia	Oscillospirales	Oscillospiraceae	Oscillibacter	7.74854e-05	4.33617e-05	4.90254e-05	0.000472958	2.45659e-05	5.35083e-05	0.000552166	0	3.29773e-05
Genus_147	d__Bacteria	Firmicutes	Clostridia	Oscillospirales	Oscillospiraceae	Papillibacter	0.00209687	0.00446936	0.00445975	0.000233476	0.0042242	0.00392647	1.0668e-05	0.00474296	0.00613716
Genus_148	d__Bacteria	Firmicutes	Clostridia	Oscillospirales	Oscillospiraceae	UCG-002	0.00243065	0.00197469	0.00155226	0.00339845	0.00559063	0.00509394	0.00388127	0.00315464	0.00319168
Genus_150	d__Bacteria	Firmicutes	Clostridia	Oscillospirales	Oscillospiraceae	UCG-005	0.00153452	0.00167228	0.00168312	0.00174362	0.00223754	0.00188599	0.00168358	0.00175848	0.00228381
Genus_152	d__Bacteria	Firmicutes	Clostridia	Oscillospirales	Oscillospiraceae	uncultured	0.000645807	0.000855923	0.000772309	0.00106861	0.00124488	0.000789566	0.000780781	0.000932243	0.000637781
Genus_138	d__Bacteria	Firmicutes	Clostridia	Oscillospirales	Oscillospirales	Hydrogenoanaerobacterium	0.000173228	4.86062e-05	1.59947e-05	0.000835884	3.94766e-05	4.31096e-06	0.000982808	1.62637e-05	0
Genus_139	d__Bacteria	Firmicutes	Clostridia	Oscillospirales	Ruminococcaceae	Angelakisella	5.99178e-05	6.93729e-05	8.11642e-05	0.000195892	0.000552564	0.000383707	0.000426627	0.000192513	0.000174096
Genus_134	d__Bacteria	Firmicutes	Clostridia	Oscillospirales	Ruminococcaceae	Ruminococcaceae	0.000277461	0.000790121	0.000289412	0	4.80731e-05	0	0	0.000718353	0.000307988
Genus_133	d__Bacteria	Firmicutes	Clostridia	Oscillospirales	Ruminococcaceae	Ruminococcus	0.00333837	0.00557906	0.00499115	0.00352852	0.00641386	0.00830536	0.00282575	0.00705773	0.00672669
Genus_140	d__Bacteria	Firmicutes	Clostridia	Oscillospirales	Ruminococcaceae	UBA1819	2.76942e-05	0	0	3.71589e-05	3.10988e-05	1.18594e-05	6.24653e-05	0	0
Genus_141	d__Bacteria	Firmicutes	Clostridia	Oscillospirales	Ruminococcaceae	uncultured	0.000968101	0.0015737	0.00112324	0.0015315	0.00158482	0.00113645	0.00214215	0.00159799	0.00146165
Genus_155	d__Bacteria	Firmicutes	Clostridia	Oscillospirales	UCG-010	UCG-010	0.00276015	0.00340231	0.00420534	0.00196748	0.00333175	0.00451523	0.00234828	0.00476423	0.00780307
Genus_135	d__Bacteria	Firmicutes	Clostridia	Oscillospirales	uncultured	uncultured	0	9.22556e-05	0.000139689	4.65744e-06	0.00019898	9.52213e-05	0	9.73657e-05	0.000140993
Genus_61	d__Bacteria	Firmicutes	Clostridia	Peptococcales	Peptococcaceae	uncultured	0.00233797	0.00226013	0.00358008	0.0012446	0.00322667	0.00344431	0.000534151	0.00283727	0.00329442
Genus_99	d__Bacteria	Firmicutes	Clostridia	Peptostreptococcales-Tissierellales	Anaerovoracaceae	[Eubacterium]_brachy_group	0	0	0	5.87249e-05	1.20044e-05	2.53964e-05	0.000153975	1.09907e-05	1.48196e-05
Genus_102	d__Bacteria	Firmicutes	Clostridia	Peptostreptococcales-Tissierellales	Anaerovoracaceae	[Eubacterium]_nodatum_group	0.00159279	0.00135107	0.00146549	0.00449146	0.00191694	0.00224498	0.00614487	0.00173027	0.00169551
Genus_103	d__Bacteria	Firmicutes	Clostridia	Peptostreptococcales-Tissierellales	Anaerovoracaceae	[Eubacterium]_saphenum_group	0.000496406	0.000744899	0.000925142	6.20599e-05	0.0010656	0.001133	8.367e-06	0.000596542	0.00105253
Genus_100	d__Bacteria	Firmicutes	Clostridia	Peptostreptococcales-Tissierellales	Anaerovoracaceae	Amnipila	0.000542916	0.000624959	0.000503776	0.000442178	0.000550685	0.00042808	0.000551305	0.000367125	0.000539845
Genus_97	d__Bacteria	Firmicutes	Clostridia	Peptostreptococcales-Tissierellales	Anaerovoracaceae	Anaerovorax	0.00160757	0.00154344	0.0018822	0.00148125	0.00179685	0.00204691	0.00126997	0.00149344	0.00167716
Genus_105	d__Bacteria	Firmicutes	Clostridia	Peptostreptococcales-Tissierellales	Anaerovoracaceae	Family_XIII_AD3011_group	0.00508788	0.00581027	0.00696364	0.00292825	0.00693474	0.00674203	0.00288687	0.00647784	0.00746644
Genus_101	d__Bacteria	Firmicutes	Clostridia	Peptostreptococcales-Tissierellales	Anaerovoracaceae	Family_XIII_UCG-001	0.000440717	0.00105265	0.000994393	0.00033545	0.00136581	0.00125656	0.000600669	0.00151895	0.00145782
Genus_104	d__Bacteria	Firmicutes	Clostridia	Peptostreptococcales-Tissierellales	Anaerovoracaceae	Mogibacterium	0.00639189	0.00743701	0.00616598	0.00359642	0.00766472	0.00701191	0.00284679	0.00586839	0.00586177
Genus_98	d__Bacteria	Firmicutes	Clostridia	Peptostreptococcales-Tissierellales	Anaerovoracaceae	uncultured	0	0	0	2.36436e-05	1.30856e-05	2.44213e-05	0.000545427	0	0
Genus_143	d__Bacteria	Firmicutes	Clostridia	uncultured	uncultured	uncultured	0.000433118	0.000638826	0.000872822	0.000424722	0.000170747	0.00016116	0.000623601	3.52294e-05	7.37493e-05
Genus_62	d__Bacteria	Firmicutes	Desulfitobacteriia	Desulfitobacteriales	uncultured	uncultured	3.74795e-05	0.000109263	8.72909e-05	1.89443e-05	0.000147941	0.000136954	2.69774e-06	0.000129608	0.000489937
Genus_45	d__Bacteria	Firmicutes	Negativicutes	Acidaminococcales	Acidaminococcaceae	Acidaminococcus	0.00156042	0.00105317	0.00226599	0.000996026	0.00262125	0.00230873	0.000412848	0.00268224	0.00202735
Genus_44	d__Bacteria	Firmicutes	Negativicutes	Acidaminococcales	Acidaminococcaceae	Succiniclasticum	0.0134628	0.0142033	0.0121695	0.00203223	0.00966973	0.00952217	0.0054928	0.00829755	0.0108256
Genus_80	d__Bacteria	Firmicutes	Negativicutes	Veillonellales-Selenomonadales	Selenomonadaceae	Anaerovibrio	0.00142012	0.000936529	0.000734622	0.00177241	0.000959879	0.000921344	0.00219867	0.00156997	0.00142357
Genus_82	d__Bacteria	Firmicutes	Negativicutes	Veillonellales-Selenomonadales	Selenomonadaceae	Schwartzia	0.00495019	0.0101406	0.00861023	0.000944278	0.00967222	0.0072932	0.000409112	0.00710756	0.00626879
Genus_79	d__Bacteria	Firmicutes	Negativicutes	Veillonellales-Selenomonadales	Selenomonadaceae	Selenomonas	0.00881761	0.0152161	0.0115315	0.00254894	0.0138052	0.00980241	0.00198628	0.00861183	0.00822709
Genus_81	d__Bacteria	Firmicutes	Negativicutes	Veillonellales-Selenomonadales	Selenomonadaceae	uncultured	0.00180989	0.00716043	0.00357772	2.7091e-05	0.0120674	0.00930333	0	0.00904887	0.00982608
Genus_85	d__Bacteria	Firmicutes	Negativicutes	Veillonellales-Selenomonadales	Selenomonadaceae	Veillonellaceae_UCG-001	0.000536963	0.00151393	0.0011526	5.17103e-06	0.002566	0.00345178	0	0.00437143	0.0039215
Genus_83	d__Bacteria	Firmicutes	Negativicutes	Veillonellales-Selenomonadales	Veillonellaceae	Dialister	0.0118712	0.00345504	0.00511067	0.0188011	0.00383759	0.00327517	0.0234593	0.00388683	0.00347612
Genus_84	d__Bacteria	Firmicutes	Negativicutes	Veillonellales-Selenomonadales	Veillonellaceae	Megasphaera	0.166576	0.167351	0.18266	0.13937	0.120573	0.108805	0.127419	0.135688	0.124774
Genus_59	d__Bacteria	Firmicutes	Syntrophomonadia	Syntrophomonadales	Syntrophomonadaceae	Syntrophomonas	1.13895e-05	2.5825e-05	1.40041e-05	2.47317e-06	1.99627e-05	7.74601e-05	0	2.43978e-05	5.24534e-05
Genus_43	d__Bacteria	Firmicutes	uncultured	uncultured	uncultured	uncultured	3.77273e-05	9.3737e-05	0.000146616	0	8.11169e-05	5.21063e-05	1.60608e-05	2.327e-05	1.64241e-05
Genus_23	d__Bacteria	Planctomycetota	Planctomycetes	Pirellulales	Pirellulaceae	CPla-4_termite_group	0.00231521	0.00329489	0.00414853	0.000450217	0.00652383	0.0067439	7.99586e-05	0.00799295	0.00876606
Genus_22	d__Bacteria	Planctomycetota	Planctomycetes	Pirellulales	Pirellulaceae	p-1088-a5_gut_group	0.00415288	0.00321904	0.00374823	0.00416542	0.00283959	0.00345846	0.00376379	0.00168122	0.00565365
Genus_16	d__Bacteria	Proteobacteria	Alphaproteobacteria	Acetobacterales	Acetobacteraceae	Acetobacter	0.000154266	7.28165e-05	0.000111285	0.000195243	8.3348e-05	8.61175e-05	0.000231414	9.34173e-05	0.000117382
Genus_18	d__Bacteria	Proteobacteria	Alphaproteobacteria	Rhodospirillales	uncultured	uncultured	0.00186678	0.00297063	0.00226017	0.00141519	0.00356826	0.00273468	0.00208604	0.00215217	0.00226951
Genus_1	d__Bacteria	Proteobacteria	Alphaproteobacteria	Rickettsiales	uncultured	uncultured	2.72208e-05	0	8.71639e-06	6.436e-06	1.47913e-05	5.9779e-05	1.5464e-05	2.72813e-05	1.38945e-05
Genus_11	d__Bacteria	Proteobacteria	Gammaproteobacteria	Aeromonadales	Succinivibrionaceae	Anaerobiospirillum	0.000915667	0.000885625	0.000436918	0.000766013	0.000290878	0.00020686	0.000558417	0.000194567	0.000105409
Genus_7	d__Bacteria	Proteobacteria	Gammaproteobacteria	Aeromonadales	Succinivibrionaceae	Ruminobacter	0.00873816	0.00595999	0.00619883	0.0193701	0.00725307	0.00667949	0.0239486	0.00267333	0.00343539
Genus_12	d__Bacteria	Proteobacteria	Gammaproteobacteria	Aeromonadales	Succinivibrionaceae	Succinivibrio	0.012505	0.0119206	0.00994129	0.0152804	0.0111443	0.0101497	0.0148304	0.00937507	0.00954918
Genus_6	d__Bacteria	Proteobacteria	Gammaproteobacteria	Aeromonadales	Succinivibrionaceae	Succinivibrionaceae_UCG-002	0.00393294	0.00651312	0.00333219	0.00274237	0.00468112	0.00458988	0.00408326	0.000914421	0.00245942
Genus_10	d__Bacteria	Proteobacteria	Gammaproteobacteria	Aeromonadales	Succinivibrionaceae	uncultured	0	0	0	0.000484707	4.97837e-05	2.86903e-05	0.000668874	0.000476627	0.000163433
Genus_8	d__Bacteria	Proteobacteria	Gammaproteobacteria	Burkholderiales	Sutterellaceae	Parasutterella	8.13995e-05	2.34024e-05	5.77803e-05	0.000197418	3.45461e-05	2.06628e-05	0.000282582	9.14164e-05	9.24885e-05
Genus_9	d__Bacteria	Proteobacteria	Gammaproteobacteria	Burkholderiales	Sutterellaceae	Sutterella	0.000538123	1.54698e-05	8.57927e-05	0.00271861	7.82942e-05	7.8085e-05	0.00240614	0	2.62685e-05
Genus_13	d__Bacteria	Proteobacteria	Gammaproteobacteria	Enterobacterales	Enterobacteriaceae	Escherichia-Shigella	0.000124908	7.25909e-05	9.49338e-05	2.65151e-05	0.000122071	5.16981e-05	2.81669e-05	2.31538e-05	0
Genus_15	d__Bacteria	Proteobacteria	Gammaproteobacteria	Oceanospirillales	Nitrincolaceae	Nitrincola	0.00045296	0.000429213	0.000394994	0.00338683	0.00388119	0.00318859	0.00516354	0.00432859	0.00396537
Genus_5	d__Bacteria	Proteobacteria	Gammaproteobacteria	Pseudomonadales	Moraxellaceae	Acinetobacter	0.000275967	0.000104184	0.000154449	0.00016317	0.00019706	0.000160184	0.000446447	2.18783e-05	4.03915e-05
Genus_14	d__Bacteria	Proteobacteria	Gammaproteobacteria	Pseudomonadales	Pseudomonadaceae	Pseudomonas	0.00409339	0.00349159	0.00444232	0.00238744	0.00216077	0.00181891	0.00419076	0.00354476	0.00392099
Genus_35	d__Bacteria	Spirochaetota	MVP-15	MVP-15	MVP-15	MVP-15	0.000169611	0.000176525	0.000290576	0	0.00018504	0.000208757	0	0.000362564	0.000613734
Genus_38	d__Bacteria	Spirochaetota	Spirochaetia	Spirochaetales	Spirochaetaceae	Sediminispirochaeta	0.000147103	0.000277974	0.000272346	0	0.000311101	0.000165861	0	0.000197135	0.000148774
Genus_39	d__Bacteria	Spirochaetota	Spirochaetia	Spirochaetales	Spirochaetaceae	Treponema	0.01521	0.0139292	0.00897392	0.0152419	0.0159269	0.0125736	0.0113518	0.0105655	0.0134082
Genus_54	d__Bacteria	Synergistota	Synergistia	Synergistales	Synergistaceae	Fretibacterium	0.000261326	0.000157476	0.000165582	0.000286728	0.000584709	0.000915756	0.000321825	0.000507655	0.000624476
Genus_34	d__Bacteria	Synergistota	Synergistia	Synergistales	Synergistaceae	Pyramidobacter	0.000880716	0.000425672	0.000785336	0.000792698	0.000492401	0.000478457	0.00087157	0.000507757	0.000754793
Genus_55	d__Bacteria	Synergistota	Synergistia	Synergistales	Synergistaceae	uncultured	0	3.15575e-05	0.000120514	4.82346e-06	0.000729613	0.000517524	0	0.00119238	0.00215686
Genus_24	d__Bacteria	Verrucomicrobiota	Kiritimatiellae	WCHB1-41	WCHB1-41	WCHB1-41	0.00619669	0.00794646	0.00602496	0.00541452	0.00818024	0.0056831	0.00693349	0.00499483	0.00616702
Genus_37	d__Bacteria	Verrucomicrobiota	Lentisphaeria	Oligosphaerales	Oligosphaeraceae	horsej-a03	2.39885e-05	3.6667e-05	2.81319e-05	0	8.83924e-06	6.56522e-06	0	7.59738e-05	0.000142074
Genus_27	d__Bacteria	Verrucomicrobiota	Lentisphaeria	Victivallales	vadinBE97	vadinBE97	0.00281684	0.00484989	0.0033638	0.00077504	0.0046329	0.00468026	0.00065938	0.00532258	0.00593631
Genus_28	d__Bacteria	Verrucomicrobiota	Lentisphaeria	Victivallales	Victivallaceae	Victivallaceae	0.000178564	0.000247845	0.000347383	0	0.000484155	0.000291569	0	0.000626573	0.000553471
Genus_26	d__Bacteria	Verrucomicrobiota	Verrucomicrobiae	Opitutales	Puniceicoccaceae	uncultured	4.1575e-05	2.96178e-05	5.65185e-06	9.68884e-05	2.27345e-05	3.30984e-05	0.00015047	3.54241e-05	4.87282e-05
Genus_19	d__Bacteria	Verrucomicrobiota	Verrucomicrobiae	Pedosphaerales	Pedosphaeraceae	DEV114	0.00253105	0.0013503	0.00227589	0.00136214	0.00403293	0.00424823	0.000598487	0.00922223	0.0126308
Genus_53	d__Bacteria	WPS-2	WPS-2	WPS-2	WPS-2	WPS-2	0.000381651	0.000713512	0.000552744	2.41173e-06	4.44304e-05	1.36519e-05	0	0.000165229	0.000333951
							1	1	1	1	1	1	1	1	1

## Sheet: Table S5 bac_genus_relative
	OTU	Kingdom	Phylum	Class	Order	Family	Genus	Species	SEA1	SEA10	SEA101	SEA102	SEA103	SEA105	SEA106	SEA107	SEA109	SEA11	SEA110	SEA111	SEA113	SEA114	SEA115	SEA117	SEA118	SEA119	SEA121	SEA122	SEA123	SEA125	SEA126	SEA127	SEA129	SEA13	SEA130	SEA131	SEA133	SEA134	SEA135	SEA137	SEA138	SEA139	SEA14	SEA141	SEA142	SEA143	SEA145	SEA146	SEA147
1	Genus_31	d__Bacteria	Actinobacteriota	Actinobacteria	Bifidobacteriales	Bifidobacteriaceae	Bifidobacterium		0.0188903	0.0496674	0.0280891	0.0141495	0.0229259	0.0167657	0.0126958	0.0254087	0.0551848	0.032164	0.0277239	0.0676566	0.00693487	0.0156732	0.0560002	0.0207146	0.0198715	0.0212543	0.0147467	0.0130053	0.0319526	0.0367979	0.02021	0.0790965	0.0111143	0.0550598	0.0181345	0.0689398	0.021229	0.0189419	0.0229636	0.0120635	0.0156997	0.047723	0.0421933	0.0263456	0.0251866	0.0977824	0.00596323	0.0169671	0.0556185
2	Genus_29	d__Bacteria	Actinobacteriota	Actinobacteria	Corynebacteriales	Corynebacteriaceae	Corynebacterium		0.000637262	0.000550986	0	0.000376482	0.000431546	0.000373818	0.000352661	0.000282319	0.000295264	0.000364465	0.000283621	0.000402889	0	0.000274367	0.000647402	0.000261307	0.000274405	0.00018244	0	0	0	0	0.000215765	0.000584394	0	0.000141633	0.000557984	0.000447984	0.0002485	0	0.000669344	0.000453515	0.000409556	0.000368627	0.000789889	0.000785135	0.000330067	0.000550112	0	0.000186794	0.000598388
3	Genus_30	d__Bacteria	Actinobacteriota	Actinobacteria	Micrococcales	Microbacteriaceae	Pseudoclavibacter		0	0	0	0	0.000485489	0	0	0	0	0.000182232	0.000354526	0	0	0	0	0	0	0	0	0.000395599	0	0	0	0	0	0	0.00034099	0	0	0	0.000489136	0	0	0.000595474	0	0.000378028	0	0	0	0	0
4	Genus_32	d__Bacteria	Actinobacteriota	Actinobacteria	Streptosporangiales	Nocardiopsaceae	Thermobifida		0	0	0	0	0	0	0	0	0	0	0	0	0	0	0	0	0.000205804	0	0	9.88997e-05	0	0	0	0.000254084	0	0	0	0	0	0	0	0	0	0	0	0	0.000203118	0	0	0	0
5	Genus_92	d__Bacteria	Actinobacteriota	Coriobacteriia	Coriobacteriales	Atopobiaceae	Atopobiaceae		0.00113797	0.00200716	0	0.000784338	0.00115978	0	0.00138126	0	0.00147632	0.00132118	0.00148901	0.000518001	0.000985066	0.000823102	0.00135366	0	0.000686012	0.0022577	0.00126853	0.000964272	0.000703544	0.00174825	0.000911009	0	0.00151745	0.00113306	0.00142596	0.000647088	0.000852	0	0.00110699	0.0011489	0.00131058	0.000510407	0.00177725	0	0.00116793	0.00120337	0.000786815	0.00112076	0.000724364
6	Genus_91	d__Bacteria	Actinobacteriota	Coriobacteriia	Coriobacteriales	Atopobiaceae	Atopobium		0	0	0	0	0.000701262	0.000822399	0	0.000590304	0.000295264	0.000501139	0.000638147	0	0	0	0.00088282	0.000285063	0	0.00018244	0	0.000370874	0.000820801	0.000648545	0.000263713	0.00109256	0	0	0.000433987	0.000920856	0.000497	0	0.00038616	0.000483749	0.000518771	0.000311915	0	0.000785135	0.000431625	0	0	0	0.000724364
7	Genus_93	d__Bacteria	Actinobacteriota	Coriobacteriia	Coriobacteriales	Atopobiaceae	Olsenella		0	0.00196781	0.000682471	0.0016628	0.00210379	0.00042989	0.000793488	0.0032595	0	0.0022779	0	0.00152522	0.00059104	0	0.00523807	0.00130654	0.00265258	0.00305587	0.00071355	0.00131042	0.00398675	0	0	0.00276952	0	0.00148715	0	0.00550025	0.0011005	0	0.00368139	0.000483749	0.000928328	0.00351613	0	0	0.000634743	0.00350696	0.000621169	0.00136982	0.00519652
8	Genus_94	d__Bacteria	Actinobacteriota	Coriobacteriia	Coriobacteriales	Atopobiaceae	uncultured		0	0	0	0	0.00016183	0.000149527	0.000176331	0.000128327	0	0	0	0.000230222	0	0	0.000588547	0	4.57341e-05	0	0.000198208	0	0	0.000281976	0	0.000431943	0	0	0.000185995	0.00024888	0	0	0.00012872	0	0	0.000822322	0	0	0	0.000309438	0	0	0.000251953
9	Genus_89	d__Bacteria	Actinobacteriota	Coriobacteriia	Coriobacteriales	Eggerthellaceae	Denitrobacterium		0.000864855	0.00129875	0.000826149	0.00097258	0	0.000934545	0.00129309	0.000307984	0.00129916	0.000318907	0.000945403	0	0.000551637	0.000205775	0	0.000855188	0.00139489	0	0.00114961	0.00116207	0	0.00146628	0.000311661	0	0.00127138	0.000424899	0	0.000398208	0.001562	0	0.000180208	0.00108844	0.00133788	0	0.00118483	0.00136672	0.000761692	0	0.000372702	0.00121416	0
10	Genus_87	d__Bacteria	Actinobacteriota	Coriobacteriia	Coriobacteriales	Eggerthellaceae	DNF00809		0.00163867	0.000944547	0.00075431	0	0	0.00115884	0.000734711	0.000384981	0.000767686	0.00109339	0.00113448	0	0.00177312	0.00058303	0.000853393	0.000783922	0.000571677	0.00059293	0.00107032	0.00165657	0	0.00107151	0.000647296	0.00157532	0.0016815	0.00123929	0.000588983	0	0.0019525	0	0.000849552	0.00133031	0.00128328	0	0	0.000988688	0.00187884	0	0.000911049	0	0
11	Genus_95	d__Bacteria	Actinobacteriota	Coriobacteriia	Coriobacteriales	Eggerthellaceae	Slackia		0	0	0	0	0	0	0	0.000564638	0	0	0	0.000633112	0	0	0.00100053	0	0	0	0	0	0.00105532	0.000197383	0	0.00111797	0	0	0	0.00161772	0	0	0.00025744	0	0	0.00116259	0	0	0	0.00085955	0	0	0.000724364
12	Genus_88	d__Bacteria	Actinobacteriota	Coriobacteriia	Coriobacteriales	Eggerthellaceae	uncultured		0	0.000314849	0.000287356	0.000376482	0.00016183	0.000523345	0.000440826	0	0.00041337	0	0.000543607	0	0.000354624	0	0	0.00049886	0.000228671	0.000114025	0	0.000395599	0.0002052	0.000338371	0.000335635	0	0.00118935	0	0.000402988	0	0.000781	0.00130634	0	0.000725624	0.000764505	0	0.000263296	0.000785135	0.000710913	0	0	0	0
13	Genus_96	d__Bacteria	Actinobacteriota	Coriobacteriia	Coriobacteriales	uncultured	uncultured		0.000136556	0	0	0	0	0	0	0.000359315	0	0	0	0.000604334	0	0	0	0.000142531	0.000228671	0	0.000396416	0	0.000498344	0	0	0.000762253	0.000738219	0	0	0	0	0	0	0.000332577	0	0	0	0.000232633	0	0.000825168	0	0	0
14	Genus_90	d__Bacteria	Actinobacteriota	Coriobacteriia	OPB41	OPB41	OPB41		0	0	0	0	0	0	0	0	0	0	0	0	0	0	0.000117709	0	0	0	0	0	0	0	0	0	0	0	0	0.000199104	0	0	0.000180208	0	0	0	0	0	0	0	0	0	0
15	Genus_109	d__Bacteria	Bacteroidota	Bacteroidia	Bacteroidales	Bacteroidales_BS11_gut_group	Bacteroidales_BS11_gut_group		0.00323183	0.00763509	0.000466954	0.00417268	0	0.000953235	0.00264496	0.000205323	0.00032479	0.00569476	0.000307256	0	0.00563458	0	0.000205991	0.000237552	0.00420754	0	0.00071355	0.0010879	0	0.000140988	0	0	0.00930977	0.00311593	0	0	0.000213	0.00261267	0	0.000393046	0.000791809	0	0.00342285	0	0	0	0.00115952	0	6.29882e-05
16	Genus_121	d__Bacteria	Bacteroidota	Bacteroidia	Bacteroidales	Bacteroidales_RF16_group	Bacteroidales_RF16_group		0.000455187	0.00110197	0	0	0.000512461	0.000373818	0	0.000410646	8.85792e-05	0.00136674	0	0.000259	0.000315221	0	0.000294273	0	0	0.00022805	0.000317133	0	0.000644915	0	0	0.000127042	0.000205061	0.00141633	0.000495986	0.0006222	0	0	0	0	0	0.000652186	0	0	0.000203118	0.000412584	0	0.000124529	0
17	Genus_132	d__Bacteria	Bacteroidota	Bacteroidia	Bacteroidales	Bacteroidales_UCG-001	Bacteroidales_UCG-001		0.000773818	0.00267622	0.00269397	0	0.00105189	0.00110276	0.000587769	0	0	0.00186788	0	0.00201445	0.00074865	0.00435558	0	0.00294565	0.00315566	0	0.00110997	0.000815923	0.00167092	0.0011279	0.00366801	0.000940112	0.00159948	0.00166419	0.00275892	0.000647088	0.001988	0	0	0	0.0014471	0.000283559	0.00184308	0.00159935	0.00218352	0.00120337	0.00165645	0.00140095	0.00166919
18	Genus_120	d__Bacteria	Bacteroidota	Bacteroidia	Bacteroidales	Bacteroidetes_BD2-2	Bacteroidetes_BD2-2		0	0.000236137	0.000359195	0	0	0	0	0.000846957	0.000856266	0	0.000496337	0.000633112	0	0.000788806	0.000617974	0.000902699	0	0.00022805	0.000198208	0.00014835	0.000996687	0	0.000263713	0.000863887	0	0	0.000712979	0	0.0008165	0	0.000566368	0.000302343	0.00021843	0.00104917	0	0	0	0.00140966	0.000207056	0	0
19	Genus_130	d__Bacteria	Bacteroidota	Bacteroidia	Bacteroidales	Dysgonomonadaceae	uncultured		0	0	0.000215517	0	0	0.000149527	0	0.000153992	0	9.11162e-05	0.000189081	0.000402889	0	0	0.000323701	0	0	0	0	0	0.000410401	0.000253778	0.000191791	0.000457352	0	0	0	0.00024888	0.0002485	0	0	0	0	0.000283559	0	0	0.000228508	0.000584494	0.000289879	0	0.000251953
20	Genus_112	d__Bacteria	Bacteroidota	Bacteroidia	Bacteroidales	F082	F082		0.00364149	0.0117675	0.0140445	0.0155613	0.00213076	0.0147471	0.0154877	0.012345	0.014527	0.010615	0.0148901	0.00969812	0.0100477	0.00867686	0.02107	0.0169375	0.0147035	0.00314709	0.0169666	0.0180739	0.0158004	0.0225017	0.00800729	0.017608	0.0170611	0.0101622	0.0214514	0.0186411	0.018886	0.0163292	0.00231696	0.0317763	0.0167918	0.0181194	0.00855714	0.0258222	0.00698218	0.0120337	0.0255094	0.0191775	0.0127866
21	Genus_113	d__Bacteria	Bacteroidota	Bacteroidia	Bacteroidales	Marinifilaceae	uncultured		0	0.000314849	0	0	0	0	0	0	0	0	4.72701e-05	0	0	0	0	0	0	0	0	0	0	0.000140988	0	0	0	0	0	0	0	0	0	0	0	0	0	0	7.61692e-05	0	0.000165645	0	0
22	Genus_118	d__Bacteria	Bacteroidota	Bacteroidia	Bacteroidales	Marinilabiliaceae	uncultured		0	0.000236137	0	0.000188241	0	9.34545e-05	0.000205719	0	0.000206685	0.000546697	0.000259986	0	0	0	0	0	0	0	0	0	0	0.000507557	0	0	0.000492146	0	0	0	0	0	0	0	0.000136519	0	0	0.000203553	0.000507795	0	0.000165645	0	0
23	Genus_122	d__Bacteria	Bacteroidota	Bacteroidia	Bacteroidales	Muribaculaceae	Muribaculaceae		0.00068278	0.00173167	0.00179598	0.00112945	0.0021847	0.00108407	0.00129309	0.00164258	0.00218495	0.00236902	0.00212716	0.002331	0.000945664	0.00150902	0.00205991	0.00118776	0.00109762	0.00618016	0.00130817	0.000890098	0.000263829	0.00109971	0.00103088	0.00409076	0.000615183	0.0025848	0.000371989	0.00149328	0.0004615	0	0.00352693	0.000816327	0.0014471	0.00181478	0.00125066	0.00189014	0.000863251	0.00226921	0	0.000529249	0
24	Genus_111	d__Bacteria	Bacteroidota	Bacteroidia	Bacteroidales	p-251-o5	p-251-o5		0.000409668	0.00122004	0.00100575	0.000721591	0.0152659	0.00321483	0.000675934	0.00297718	0.00109248	0.00182232	0.00170173	0.0115687	0.00110327	0.000823102	0.0109175	0.00049886	0.000914683	0.0132725	0.000951399	0.00014835	0.0137191	0.000197383	0.000599348	0.0103666	0	0.00187664	0.000309991	0.00649577	0.0001775	0	0.0148285	0.000393046	0.00101024	0.0131571	0.00111901	0.000785135	0.000457015	0.00783909	0	0.000249058	0.00944822
25	Genus_116	d__Bacteria	Bacteroidota	Bacteroidia	Bacteroidales	Paludibacteraceae	uncultured		0	0	0	0	0	0	0	0	0	0	0	0	0	0	0	0.000118776	0.000137202	0	0	0	0	0	0.000191791	0	0	0	0.000185995	0.000174216	0	0	0	0.00021164	0.000136519	8.50678e-05	0	0	0.000203118	0	0	0.000124529	0.000125976
26	Genus_110	d__Bacteria	Bacteroidota	Bacteroidia	Bacteroidales	PeH15	PeH15		0.00172971	0.00570664	0.000323276	0.00134906	0	0.000710254	0.00261557	0.00146293	0.000442896	0.00583144	0.00014181	0.00149645	0.000551637	0	0	0.000118776	0.00093755	0	0.000673908	0.00252194	0.00190543	0.000507557	0	0.00256625	0.000779231	0.00166419	0.000433987	0.00012444	0	0.00326584	0	0.00111867	0.00232082	0.00119095	0.0040811	0.000436186	0.000355456	0.00154719	0	0	0.000251953
27	Genus_129	d__Bacteria	Bacteroidota	Bacteroidia	Bacteroidales	Prevotellaceae	Paraprevotella		0.0125632	0.0032272	0.0114943	0.00370208	0.00191499	0.00996224	0	0.00408079	0.00351364	0.000364465	0.00415977	0.00112233	0.0247055	0.00312093	0.0062386	0.00315945	0.00278978	0	0.00554983	0.000445049	0.00515932	0.00609068	0.00345224	0.00157532	0.0111963	0.0124637	0.00582783	0.00676954	0.000852	0	0.0006436	0.00169312	0	0.00893212	0.00895208	0.00450726	0.00134566	0.00216606	0.0409972	0.00744062	0.00522802
28	Genus_128	d__Bacteria	Bacteroidota	Bacteroidia	Bacteroidales	Prevotellaceae	Prevotella		0.196459	0.141367	0.102407	0.122231	0.215314	0.134892	0.165075	0.159048	0.114533	0.215262	0.166958	0.279231	0.10887	0.068386	0.205962	0.145715	0.161716	0.180844	0.128994	0.159229	0.148594	0.132388	0.169879	0.162462	0.0809991	0.226577	0.069128	0.199204	0.155277	0.139778	0.225698	0.137173	0.160846	0.158339	0.194181	0.145279	0.109658	0.165377	0.145851	0.136889	0.178445
29	Genus_126	d__Bacteria	Bacteroidota	Bacteroidia	Bacteroidales	Prevotellaceae	Prevotellaceae_Ga6A1_group		0.0014566	0.00149553	0	0	0.00795663	0	0	0.00223289	0	0.00136674	0.000165446	0.003367	0	0	0.00217762	0.000308818	0	0.00709236	0.000436058	0.000618123	0.00337115	0.000986916	0.000455504	0.0057169	0.000246073	0.00109766	0.00034099	0.00114485	0	0.0019595	0.00393883	0.000574452	0.00150171	0.00269381	0.000658241	0.00116316	0.00104098	0.00378202	0.00033129	0.00127642	0.000724364
30	Genus_123	d__Bacteria	Bacteroidota	Bacteroidia	Bacteroidales	Prevotellaceae	Prevotellaceae_UCG-001		0.000409668	0.000472274	0.00854885	0.00279224	0.000377603	0.00321483	0.00182208	0	0.00941892	0.000774487	0.0102813	0.000316556	0.000945664	0.015879	0.000117709	0.019123	0.00306419	0.00054732	0.00376596	0.00207689	0.000293143	0.00924882	0.031238	0.000558986	0.00229668	0.000141633	0.00282092	7.4664e-05	0.0102595	0	0.000798064	0.00263039	0.00450512	0	0.000460769	0.00907267	0.00558574	0	0.00467948	0.00398493	9.44822e-05
31	Genus_131	d__Bacteria	Bacteroidota	Bacteroidia	Bacteroidales	Prevotellaceae	Prevotellaceae_UCG-003		0.00591743	0.0119249	0.00732759	0.00436092	0.0117327	0.00813054	0.00399683	0.00908554	0.00501949	0.0139863	0.00382888	0.00883479	0.00271878	0.00781947	0.00962274	0.00372957	0.00217237	0.0150741	0.00317133	0.00395599	0.0114619	0.00372208	0.00309264	0.0114084	0.00549563	0.0107995	0.00908274	0.00886013	0.0030175	0.0019595	0.0147256	0.00393046	0.00486007	0.0124766	0.00533175	0.00511792	0.00604276	0.0109679	0.00277456	0.00616419	0.00875535
32	Genus_125	d__Bacteria	Bacteroidota	Bacteroidia	Bacteroidales	Prevotellaceae	Prevotellaceae_UCG-004		0	0.00110197	0	0.000219615	0.000431546	0.000168218	0.000470215	0.00215589	0	0.000318907	0	0.00287778	0	0	0.00155965	0	0.000320139	0	0	9.88997e-05	0.00175886	0	0	0.00437025	0	0	0	0.00355898	0	0	0.000489136	0.000241875	0	0.00345942	0	0	0	0.00570741	0	0	0.00428319
33	Genus_127	d__Bacteria	Bacteroidota	Bacteroidia	Bacteroidales	Prevotellaceae	Prevotellaceae_YAB2003_group		0.00286768	0	0	0.0064002	0.00739023	0.00254196	0.00966879	0.0225085	0.0025688	0.00642369	0.00378161	0.0199718	0.00362504	0	0.0228945	0.00494109	0.0164414	0.00736602	0.00447951	0.0138954	0.021077	0.00775434	0.00208573	0.0180146	0.00315794	0	0.00105397	0.0165505	0.006106	0.023514	0.0199001	0.00943311	0.0118498	0.0283843	0.00322538	0.0133182	0.00558574	0.0297748	0.00285738	0.00423399	0.0367851
34	Genus_115	d__Bacteria	Bacteroidota	Bacteroidia	Bacteroidales	Rikenellaceae	Rikenellaceae_RC9_gut_group		0.0115162	0.0298319	0.0377155	0.0299931	0.0347664	0.046017	0.0323273	0.0292329	0.0277843	0.0284738	0.0317419	0.0309361	0.0435399	0.0368338	0.0266317	0.0249667	0.0203746	0.0404789	0.0279077	0.0205711	0.031894	0.0218249	0.0239739	0.0337424	0.0288316	0.0192975	0.0450727	0.0301891	0.024424	0.00587851	0.0246113	0.0251852	0.022471	0.02932	0.0124408	0.0197738	0.022343	0.0279182	0.0138728	0.0281436	0.0227702
35	Genus_114	d__Bacteria	Bacteroidota	Bacteroidia	Bacteroidales	Rikenellaceae	SP3-e08		0	0.00236137	0.0127874	0.00410993	0.00809149	0.00467272	0.00387927	0.014116	0.00401559	0.0258314	0.00392342	0.00477712	0.00200954	0.00785376	0.00709199	0.00441847	0.00413894	0.00987457	0.00424166	0.00351094	0.00627327	0.00434243	0.00733602	0.00607262	0.00282984	0.00113306	0.0068818	0.0114734	0.0057865	0.00653168	0.00944805	0.0042328	0.00382253	0.00558612	0.0154028	0.00473989	0.00685523	0.0152656	0.00633593	0.00731609	0.00629882
36	Genus_117	d__Bacteria	Bacteroidota	Bacteroidia	Bacteroidales	Rikenellaceae	U29-B03		0.000227593	0.0012594	0.000179598	0.000345109	8.09149e-05	0.000355127	0.000411438	0	0.000147632	0.000592255	0.000259986	0	0	0	0	9.50209e-05	0.000274405	0	0	0.000370874	0	0	0	7.62253e-05	0.000615183	0.000460307	0.000216994	0	0.000497	0	0	0.000241875	0.000546075	0	0.000197472	0	0.000177728	6.8764e-05	0.000703992	0.000186794	0
37	Genus_119	d__Bacteria	Bacteroidota	Bacteroidia	Bacteroidales	Tannerellaceae	uncultured		0	0	0	0	0	0	0	0.000205323	0	0	0	5.75556e-05	0	0	8.8282e-05	0	0	0	0	0	0.000351772	0	0	0.000254084	0	0	0	0.00024888	0	0	0	0	0	0.000283559	0	0	0	0.000412584	0	0	0.000377929
38	Genus_124	d__Bacteria	Bacteroidota	Bacteroidia	Bacteroidales	uncultured	uncultured		0.00191178	0.00279429	0.0385057	0.0101023	0.0176394	0.013364	0.0105211	0.0176834	0.0140841	0.00296128	0.0177263	0.0157127	0.0223019	0.0127924	0.0181861	0.0262495	0.00800348	0.0266591	0.0121303	0.00697243	0.0144813	0.0125197	0.0242856	0.0327007	0.00766928	0.00339919	0.00871075	0.0150572	0.0113245	0.00522534	0.018407	0.00801209	0.00587031	0.0197924	0.00401527	0.011399	0.0163002	0.0269555	0.0043896	0.00849911	0.013322
39	Genus_25	d__Bacteria	Bdellovibrionota	Oligoflexia	0319-6G20	0319-6G20	0319-6G20		0	0.00275493	0.000359195	0.000627471	0	0	0.000881653	0	0	0	0	8.63334e-05	0	0	0	0.000451349	0.000594544	0	0	0.0012857	0	0	0.000215765	0	0.000984292	0.00116847	0.000309991	0	0.0001775	0	0	0.000755858	0.000682594	0	0.00283044	0.000726977	0.00129488	0	0.000248468	0.000342455	0
40	Genus_20	d__Bacteria	Campilobacterota	Campylobacteria	Campylobacterales	Campylobacteraceae	Campylobacter		0.000728299	0.000944547	0.00158046	0.00103533	0.00124069	0.00138313	0.000852264	0.000975284	0.00150585	0.000865604	0.000921768	0.00201445	0.00161551	0.000891694	0.00114767	0.00171038	0.00100615	0.00218928	0.000991041	0.000692298	0.00170023	0.00166366	0.000719217	0.0029982	0.00123037	0.00138092	0.00120896	0.00111996	0.0010295	0	0.00159613	0.00166289	0.000928328	0.00195656	0.000789889	0.00122132	0.00101559	0.00213168	0.00190492	0.00177454	0.0010708
41	Genus_21	d__Bacteria	Campilobacterota	Campylobacteria	Campylobacterales	Helicobacteraceae	Wolinella		0.000182075	0.000314849	0	0.000470603	0.00175316	0.0004112	0.000499603	0.00110361	0.000177158	0	0.000425431	0.000431667	0.000394027	0.00017148	0.00100053	0.000570125	0.00038874	0.00132269	0.00023785	0.000519224	0.0018468	0.000620347	7.19217e-05	0.000381127	0.000820244	0.000106225	0.000309991	0.00107018	0.0003195	0	0.00118422	0.000453515	0.000573379	0.00224012	0.0019089	0.000290791	0.000533184	0.000446966	0	0.000466984	0.00119678
42	Genus_146	d__Bacteria	Chloroflexi	Anaerolineae	Anaerolineales	Anaerolineaceae	Flexilinea		0	0	0.000323276	0.000188241	0.00016183	0.000299054	0	0.000359315	0	0.000592255	0	0	0	0	0	0	0	0.000205245	0.000158567	0.000222524	0.000234515	0	0	0.000254084	0	0	0	0.000223992	0.0001775	0	0	0	0.000354949	0	0.000592417	0	0.000101559	0.000309438	0	0	0
43	Genus_33	d__Bacteria	Cyanobacteria	Vampirivibrionia	Gastranaerophilales	Gastranaerophilales	Gastranaerophilales		0	0	0	0	0	0	0	0	0	0	0	0	0	0	0	0	0	0	0	0	0	0	0	0	0	0	0	0	0	0	0	0	0	0	0	0	0	0	0.000248468	6.22646e-05	0
44	Genus_2	d__Bacteria	Desulfobacterota	Desulfovibrionia	Desulfovibrionales	Desulfovibrionaceae	Bilophila		0	0	0	0.000345109	0.00110584	0	0.000205719	0.000795627	0.000383843	0	7.09052e-05	0.000633112	0	0.000274367	0.000971102	0	0	0.000935006	0	0.000222524	0.00178817	0.000902323	0.000479478	0.00177859	0.000697207	0	0.000371989	0.00109507	0	0	0.00123571	0.000483749	0.000382253	0.00133273	0	0.000436186	0.000279287	0.00068764	0	0.000249058	0.000472411
45	Genus_3	d__Bacteria	Desulfobacterota	Desulfovibrionia	Desulfovibrionales	Desulfovibrionaceae	Desulfovibrio		0.0101962	0.0144831	0.0116379	0.0103533	0.00987162	0.00932675	0.0100802	0.0126017	0.0129621	0.00933941	0.0081541	0.00797145	0.0134363	0.00655052	0.0120652	0.0101197	0.0120509	0.0163512	0.0118529	0.0128075	0.0149796	0.0143244	0.00913406	0.0152451	0.016979	0.00740033	0.0123066	0.0174465	0.01136	0.0124102	0.0122027	0.013545	0.011959	0.0135825	0.0115192	0.01105	0.0141167	0.0133402	0.00621169	0.0104916	0.0121567
46	Genus_4	d__Bacteria	Desulfobacterota	Desulfovibrionia	Desulfovibrionales	Desulfovibrionaceae	Mailhella		0.000819336	0	0	0	0.000215773	0.000130836	0.000205719	0	0.000354317	0	9.45403e-05	0	0	0.00017148	0	0.000190042	0.000182937	0.00041049	0	0.000271974	0.000263829	0.000169186	0.000215765	0	0	0	9.29973e-05	0	0	0	0.000231696	0.000332577	0	0.000170136	0	0.000407107	0.000279287	0	0	0.000311323	0
47	Genus_17	d__Bacteria	Desulfobacterota	Desulfuromonadia	Desulfuromonadia	Desulfuromonadaceae	Desulfuromonadaceae		0	0.000354205	0	0	0	0	0.000146942	0	0	0	0.000165446	0	0	0	5.88547e-05	0.000142531	0	0	0	0.00014835	0	0	0	0	0	0	0	0	0.0001775	0	0	0.000151172	0	0	0	0	0.000203118	0	0	0	0
48	Genus_42	d__Bacteria	Elusimicrobiota	Elusimicrobia	Elusimicrobiales	Elusimicrobiaceae	Elusimicrobium		0	0.000236137	0.000251437	0.000941206	0	7.47636e-05	0.000352661	0	0	0	0.000425431	0	0	0.00192057	0	0.00109274	0.00164643	0	0	0.00200272	0	0.00070494	0.00249329	0	0.000164049	0	0.000371989	0	0.004118	0	0	0	0.0110034	0	0	0.00398383	0.00253897	0	0.00124234	0.000529249	0
49	Genus_41	d__Bacteria	Elusimicrobiota	Elusimicrobia	Lineage_IV	Lineage_IV	Lineage_IV		0	0	0	0	0	0.0004112	0.000764099	0	0.00041337	0	0	0	0.00232476	0.00257219	0	0.000285063	0	0	0	0	0	0	0.000623322	0	0.000984292	0	0.000774978	0	0.0006035	0	0	0.00111867	0	0	0	0	0.000660133	0	0.00368561	0.000653778	0
50	Genus_40	d__Bacteria	Elusimicrobiota	Endomicrobia	Endomicrobiales	Endomicrobiaceae	Endomicrobium		0	0	0.000287356	0	0	0.000448581	0	0	0.000295264	0	0.000307256	0	0.00059104	0.000411551	0	0.00054637	0.000137202	9.12201e-05	0	0.000173075	0	0.000451162	0	0	0.000779231	0	0	0	0.001207	0	0	0	0.000245734	0	0	0.000756056	0.000406236	0	0.000621169	0.00068491	0
51	Genus_36	d__Bacteria	Fibrobacterota	Fibrobacteria	Fibrobacterales	Fibrobacteraceae	Fibrobacter		0.0282671	0.0523437	0.0318606	0.0852105	0.00792966	0.109024	0.084433	0.00929087	0.0394768	0.0613667	0.0730324	0.00287778	0.0688758	0.149016	0.00394326	0.0629751	0.0799204	0.00234892	0.0686197	0.0593151	0.00935127	0.0653057	0.0755658	0.00355718	0.0213263	0.0886269	0.0790477	0.00233947	0.063829	0.0920967	0.00077232	0.0844444	0.0552082	0.00555776	0.0402185	0.0743261	0.0286904	0.00347258	0.0617442	0.0521777	0.00409423
52	Genus_64	d__Bacteria	Firmicutes	Bacilli	Acholeplasmatales	Acholeplasmataceae	Anaeroplasma		0.00182075	0.000944547	0.000574713	0.0010667	0.000431546	0.000953235	0.000617157	0.000564638	0.000561002	0.00214123	0.00111085	0.000892112	0	0.000857398	0.000941675	0.0024943	0.00130342	0.000387685	0.00134782	0.00192854	0.000732858	0.00155087	0.00244534	0.00048276	0.000328097	0.00304511	0.000464987	0.000721752	0.0003905	0	0.000926784	0.000997732	0.00177474	0.000311915	0.00105319	0.00238448	0.000228508	0.0013409	0.00173927	0.00258398	0.00166919
53	Genus_63	d__Bacteria	Firmicutes	Bacilli	Acholeplasmatales	Acholeplasmataceae	NED5E9		0.000273112	0	0	0	0	0.000280363	0	0	0	0.000546697	0	0	0	0	0	0	0	0	0.000356775	0	0	0	0	0	0	0.000460307	0	0	0	0	0	0	0	0	0	0	7.61692e-05	0	0.000538347	0	0
54	Genus_58	d__Bacteria	Firmicutes	Bacilli	Bacillales	Bacillaceae	Bacillus		0.00109245	0.000983903	0.00140086	0.00116082	0.000458518	0.000859781	0.000822876	0.000744296	0.00135821	0.00191344	0.000945403	0	0.00161551	0	0.00141251	0.00128278	0.00105189	0.00132269	0.00107032	0.000717023	0.000908744	0.00140988	0.000863061	0.000965521	0.00188656	0.000885206	0.000960972	0.000547536	0.0008165	0	0.000978272	0.0010582	0.00117406	0.000935745	0.0016456	0.001105	0.00093942	0	0	0.00115189	0.00151172
55	Genus_77	d__Bacteria	Firmicutes	Bacilli	Erysipelotrichales	Erysipelatoclostridiaceae	Erysipelotrichaceae_UCG-002		0	0.000747767	0.00283764	0.011169	0.00480095	0.00289709	0.0099039	0.00574904	0.00723397	0	0.00647601	0.0105039	0.00484653	0.0041498	0.0167147	0.00356328	0.0100386	0.00684151	0.00455879	0.0116454	0.00855979	0.00499098	0.00342827	0.012755	0.00483944	0.000141633	0.00471186	0.0136137	0.0049345	0.0137165	0.00659046	0.00417234	0.0158362	0.0105768	0	0.00433278	0.00548418	0.0150937	0.00178069	0.00616419	0.00897581
56	Genus_76	d__Bacteria	Firmicutes	Bacilli	Erysipelotrichales	Erysipelatoclostridiaceae	Kandleria		0.00177523	0.00409304	0.00215517	0.000721591	0.00231956	0.00173825	0.000911041	0.000795627	0.0015649	0.00186788	0.00170173	0	0.0029946	0.0016462	0.00138309	0.00149658	0	0.00246294	0.00210101	0.000420324	0.000850116	0.00152267	0.00067127	0.000508169	0.00295288	0.00113306	0.00220094	0.00102041	0.001207	0	0.00120997	0.00126984	0	0.000396983	0.00243549	0.00148303	0.00177728	0.000550112	0.0014494	0.00233492	0.000346435
57	Genus_78	d__Bacteria	Firmicutes	Bacilli	Erysipelotrichales	Erysipelatoclostridiaceae	Sharpea		0	0.000629698	0.00466954	0.0169417	0.0193117	0.00456058	0.00208658	0.0019249	0.00558049	0	0.00304892	0.00146767	0.000945664	0	0.00167736	0.00890821	0.0232787	0.0280274	0.0071355	0.00264557	0.00170023	0.00606249	0.00201381	0.00218513	0.00094328	0.000247858	0.000588983	0.0010453	0.007242	0.0450686	0.0236072	0.0050189	0.00338567	0.00224012	0	0.00706621	0.00363073	0.00175348	0.00343714	0.000560381	0.00085034
58	Genus_75	d__Bacteria	Firmicutes	Bacilli	Erysipelotrichales	Erysipelatoclostridiaceae	UCG-004		0.00113797	0.00129875	0.00143678	0.00150593	0.00221167	0.00233636	0.000852264	0.0019249	0.00121058	0.00123007	0.000898133	0.00189934	0.000157611	0.000308663	0.00335472	0.000950209	0.00228671	0.00175599	0.00229922	0.00257139	0.00216926	0.00132529	0.000767165	0.00152451	0	0.00113306	0	0.00209059	0.0013845	0	0.00120997	0.00175359	0.00226621	0.00232519	0.00138231	0.00186106	0.000736302	0.0020973	0	0.000342455	0.00239355
59	Genus_73	d__Bacteria	Firmicutes	Bacilli	Erysipelotrichales	Erysipelatoclostridiaceae	uncultured		0	0	0	0	0	0	0	0	0	0	0	0	0	0	0	0	0	0.000205245	0	0	0	0	0	0	0	0	0	0	0	0	0.00025744	0	0	0	0	0	0	0	0	9.33968e-05	0
60	Genus_70	d__Bacteria	Firmicutes	Bacilli	Erysipelotrichales	Erysipelotrichaceae	[Anaerorhabdus]_furcosa_group		0	0	0	0	0	0	0	0	0	0	0	0	0	0	0	0	6.86012e-05	0	0	0	0	0	7.19217e-05	0.000152451	0	0	0	0	0	0	0	0	0	0	0.000263296	0	0	0.00017191	0	0	0
61	Genus_68	d__Bacteria	Firmicutes	Bacilli	Erysipelotrichales	Erysipelotrichaceae	Catenisphaera		0	0	0	0.000125494	0	0	0	0.00033365	0	0	0	0	0	0	0.000470838	0	0	0.000433295	0	0	0.000322458	0.00011279	0	0.000101634	0	0	0	0.00109507	0	0	0.000617856	0	0	0.000425339	0	0	0	0	0	0	0.000566893
62	Genus_72	d__Bacteria	Firmicutes	Bacilli	Erysipelotrichales	Erysipelotrichaceae	Erysipelotrichaceae_UCG-009		0	0.000314849	0	0.000627471	0.000809149	0	0	0	0	0	0	0.000374111	0	0	0.000500265	0	0.000297272	0.000570125	0.000277491	0.000296699	0.000410401	0	0	0.000533577	0	0	0.000154996	0	0	0	0	0	0	0.000482051	0	0	0	0.000378202	0	0.000186794	0
63	Genus_71	d__Bacteria	Firmicutes	Bacilli	Erysipelotrichales	Erysipelotrichaceae	Solobacterium		0	0	0	0	0	0	0	0	0	0	0	0	0	0	0	0	0	0	0	0	0	0	0	0	0	0	0	0.000174216	0.000284	0	0	0	0	0	0	0	0	0	0	0	0
64	Genus_67	d__Bacteria	Firmicutes	Bacilli	Erysipelotrichales	Erysipelotrichaceae	uncultured		0	0.000432917	0	0	0.000215773	0.000355127	0.000264496	0	5.90528e-05	0.000683371	0	0	0.000157611	0	0	0.000213797	0.000228671	0	0	0	0	0	0.000287687	0.000406535	0.000451134	0	0.000185995	0	0.0003905	0	0	0.000302343	0.00043686	0	0	0	0.000279287	0	0	0.000373587	0
65	Genus_69	d__Bacteria	Firmicutes	Bacilli	Erysipelotrichales	uncultured	uncultured		0	0	0	0	0.000728234	0	0	0	0	0.000182232	0	0	0	0	0.000205991	0	0.000114335	0.0004561	7.92833e-05	0.00014835	0.000263829	0	0	0	0	0	0	0.000298656	0	0	0	0	0	0	0	0	0	0	0	0	0.000188964
66	Genus_65	d__Bacteria	Firmicutes	Bacilli	Izemoplasmatales	Izemoplasmataceae	Izemoplasmataceae		0.000546224	0.00110197	0.00111351	0.00172554	0	0.000691563	0.00185147	5.13307e-05	0.001122	0.00104784	0.00120539	8.63334e-05	0.000866858	0.000514439	0.000117709	0.000617636	0.000960417	0	0.000554983	0.000988997	0	0.000902323	0.000647296	0.000254084	0.000410122	0.000318674	0.00068198	0.000223992	0.000142	0.00391901	0	0.00169312	0.00133788	0.000226847	0.000592417	0.000814214	0.000152338	0	0	0.000342455	9.44822e-05
67	Genus_66	d__Bacteria	Firmicutes	Bacilli	Izemoplasmatales	Izemoplasmatales	Izemoplasmatales		0	0.00283364	0.00172414	0.00141181	0	0.00192516	0.0022923	0	0.00129916	0.00300683	0.00158355	0	0.000906261	0.00058303	0	0.00171038	0.00134916	0	0.00154602	0.00215107	0.000146572	0.00183284	0.0015583	0	0.0020096	0.000495716	0.00148796	0.00024888	0.0011715	0	0	0.00163265	0.0022116	0	0.00171143	0.00226817	0.00205657	0	0.000538347	0.00171228	0
68	Genus_57	d__Bacteria	Firmicutes	Bacilli	Lactobacillales	Lactobacillaceae	Lactobacillus		0.117757	0.0289661	0.0513649	0.10529	0.0326357	0.0456618	0.0980104	0.110618	0.0710405	0.031754	0.0529662	0.0215258	0.0512235	0.0147815	0.0836325	0.0608846	0.0989916	0.048187	0.0747641	0.0928669	0.0853047	0.0658132	0.0298955	0.0356226	0.0488865	0.0281496	0.0323631	0.0961672	0.074053	0.0888308	0.113917	0.0562963	0.07443	0.104633	0.0968931	0.0685684	0.0565937	0.0641912	0.0142455	0.0772081	0.130228
69	Genus_56	d__Bacteria	Firmicutes	Bacilli	Lactobacillales	Lactobacillaceae	Pediococcus		0	0	0	0.000250988	0	0.000299054	0	0	0.000501949	0	0.000496337	0	0	0	0	0.000522615	0	0	0	0	0	0	0	0	0	0	0	0	0	0	0.000849552	0	0.000273038	0.000396983	0	0	0	0	0	0	0.000629882
70	Genus_74	d__Bacteria	Firmicutes	Bacilli	Lactobacillales	Streptococcaceae	Streptococcus		0.0969093	0.0370341	0.137644	0.0865596	0.105594	0.0782774	0.100361	0.151451	0.164551	0.0315718	0.109832	0.064117	0.130935	0.0327183	0.0951092	0.105544	0.0983742	0.1052	0.151867	0.142861	0.150998	0.147812	0.0492904	0.0923851	0.188041	0.0190851	0.0987631	0.103883	0.100856	0.112345	0.108254	0.12641	0.104628	0.109284	0.0442338	0.1465	0.138704	0.11573	0.0580586	0.117742	0.121536
71	Genus_86	d__Bacteria	Firmicutes	Bacilli	RF39	RF39	RF39		0.000273112	0.000393561	0	0.00774926	0	0.012878	0.000470215	0	0.00115153	0.000136674	0.00111085	0.000143889	0.000512235	0.000308663	0.000176564	0.000403839	0.003613	0	0.0057084	0.000346149	5.86287e-05	0.000930521	0.00177407	0	0.00118935	0	0.000433987	0	0	0	0	0.00214664	0.000136519	0	0	0.000348949	0.000558574	0	0.00265032	0.000591513	0
72	Genus_52	d__Bacteria	Firmicutes	Bacilli	Thermoactinomycetales	Thermoactinomycetaceae	Thermoactinomyces		0	0	0.000179598	0	0	0	0.000146942	0	0	0	0	0.000230222	0	0	0	0	0	0.000159635	0	0	0	0	0.00011987	0.000203268	0	0	0	0	0.0001775	0	0	0	0	8.50678e-05	0	0	0	0.000240674	0	0	0
73	Genus_60	d__Bacteria	Firmicutes	Clostridia	Christensenellales	Christensenellaceae	Christensenellaceae_R-7_group		0.0290409	0.0495494	0.037967	0.0290519	0.0117866	0.0311016	0.0351779	0.0175038	0.030176	0.0622323	0.0347436	0.0161731	0.0302218	0.0376226	0.0158613	0.0314519	0.0173332	0.0116534	0.0339729	0.0322166	0.0203442	0.0328784	0.0666475	0.0250273	0.0383874	0.0398343	0.0547134	0.0162768	0.0340445	0.00783801	0.0117393	0.0350718	0.0330102	0.0192253	0.0351501	0.0276251	0.0729701	0.0190132	0.0328806	0.0375144	0.010519
74	Genus_48	d__Bacteria	Firmicutes	Clostridia	Christensenellales	Christensenellaceae	uncultured		0.00136556	0.000865835	0	0.0016628	0.000539433	0.00166349	0.000911041	0.00148859	0.000708634	0.00109339	0.000378161	0.000719445	0.00244296	0	0.00141251	0.000902699	0.000868949	0.000478905	0.00202172	0.00155767	0.0016416	0	0.000455504	0.000304901	0.00426527	0.000778982	0.00114697	0.00236436	0.0009585	0	0.000746576	0.00263039	0.00152901	0.00138944	0.00111901	0.000348949	0.000812471	0.000240674	0	0.00112076	0.0015747
75	Genus_144	d__Bacteria	Firmicutes	Clostridia	Clostridia	Hungateiclostridiaceae	Ruminiclostridium		0	0	0.00125718	0.00097258	0	0	0.00055838	0	0.00118106	0	0.00153628	0	0.00114268	0.00133754	0	0.000665146	0.000708879	0	0.000991041	0.000469774	0	0.00059215	0.000815113	0	0.000902268	0	0.00244893	0	0.001065	0	0	0	0.000327645	0	0	0.00101777	0.000787082	0	0.000911049	0.000560381	0
76	Genus_145	d__Bacteria	Firmicutes	Clostridia	Clostridia	Hungateiclostridiaceae	Saccharofermentans		0.00323183	0.00657247	0.00104167	0.00053335	0.00083612	0.000560727	0.00094043	0	0.000679107	0.00496583	0.000330891	0.000287778	0.000394027	0.000205775	0	0.00287438	0	0.000478905	0.000594625	0.0010879	0.000263829	0.00138168	0.000527426	0	0.00139441	0.00311593	0.0034719	0	0.004118	0	0.000180208	0.00123961	0.00103754	0	0.00289626	0.00471081	0.00231047	0	0.00285738	0.00479437	0
77	Genus_136	d__Bacteria	Firmicutes	Clostridia	Clostridia	Hungateiclostridiaceae	UCG-012		0.00150212	0.00220394	0.00265805	0	0	0.00112145	0.00123431	0	0.00191922	0.00132118	0.00200898	0	0.0014579	0.00202346	0	0.000451349	0.000754613	0	0.000753191	0.000593398	0	0.000451162	0.0005514	0	0.000861256	0.00060194	0.00226293	0	0	0	0	0.000362812	0.000245734	0	0.00138231	0.000407107	0.000457015	0	0.000248468	0.000529249	0
78	Genus_108	d__Bacteria	Firmicutes	Clostridia	Clostridia_UCG-014	Clostridia_UCG-014	Clostridia_UCG-014		0.000591743	0.00247944	0	0.000470603	0	0.000616799	0.0266553	0.000410646	0.00183064	0.003918	0.00425431	0.000834556	0.000118208	0.0853625	0.00170679	0.000285063	0.000480209	0	0.000436058	0.00954382	0.000498344	0.00420144	0.00198984	0	0.000861256	0.0038595	0.0566664	0.00151817	0.000781	0.00391901	0.000308928	0	0.00540614	0.000822322	0	0.00276251	0.0032245	0.000446966	0.00269173	0.0165001	0
79	Genus_47	d__Bacteria	Firmicutes	Clostridia	Clostridia_vadinBB60_group	Clostridia_vadinBB60_group	Clostridia_vadinBB60_group		0.00277664	0.00558857	0.00678879	0.00420405	0.00291294	0.00848566	0.00408499	0.0019249	0.00708634	0.00528474	0.00957221	0.00210078	0.00638323	0.00576171	0.00258961	0.0070553	0.00345293	0.00332953	0.00547055	0.00351094	0.00290212	0.00642905	0.00745589	0.00221053	0.00393717	0.00534665	0.00309991	0.00216526	0.0055025	0.00391901	0.000566368	0.00441421	0.00297611	0.00153122	0.00177725	0.00590305	0.00375768	0.00213168	0.0047623	0.00252171	0.00277148
80	Genus_46	d__Bacteria	Firmicutes	Clostridia	Clostridiales	Clostridiaceae	Clostridium_sensu_stricto_1		0.000500706	0.000787123	0.00524425	0	0	0.00454189	0	0	0.00236211	0	0.0095013	0.000863334	0.0270302	0.0501063	0	0	0	0	0.00329026	0	0.000175886	0.00124069	0.0225115	0	0.0353115	0	0.0455687	0.000174216	0.0025915	0	0	0.00565382	0	0	0	0.00157027	0.0170365	0	0.172727	0.0426824	0
81	Genus_51	d__Bacteria	Firmicutes	Clostridia	Eubacteriales	Anaerofustaceae	Anaerofustis		0	0.000472274	0.000179598	0.000564724	0.000242745	0.000299054	0.000528992	0.000153992	0.000147632	0.00022779	0.000165446	0	0.000275819	0	8.8282e-05	0.000142531	0.000320139	0	0.000356775	0.000296699	0.000322458	0.000338371	0	0.000355718	0.000451134	0.000389491	0.000123996	0	0.0001775	0	0	0.000907029	0.000382253	0	0.000263296	0.00061066	0.000253897	0	0	0.000249058	0
82	Genus_49	d__Bacteria	Firmicutes	Clostridia	Eubacteriales	Eubacteriaceae	Eubacterium		0	0.00184974	0	0	0	0.000355127	0.00320334	0	0	0	0	0	0	0	0	0	0.000274405	0	0.000356775	0.00237359	0	0	0.000599348	0	0	0	0	0.00012444	0	0	0	0.00021164	0.00172014	0	0	0	0.000660133	0	0	0	0
83	Genus_50	d__Bacteria	Firmicutes	Clostridia	Eubacteriales	Eubacteriaceae	Pseudoramibacter		0	0.00188909	0	0.00109807	0.000296688	0.000859781	0.0012637	0.00179658	0.000679107	0.00177677	0.000614512	0.00106478	0	0	0.00244247	0.000380084	0.00128056	0.000729761	0.00071355	0.000914823	0.00304869	0.000620347	0.000359609	0.00274411	0	0.00081439	0.000526985	0.00243902	0.0010295	0	0.00136443	0.000755858	0.00122867	0.00272217	0.00131648	0	0.000787082	0.00226921	0	0	0.0016062
84	Genus_106	d__Bacteria	Firmicutes	Clostridia	Lachnospirales	Defluviitaleaceae	Defluviitaleaceae_UCG-011		0	7.87123e-05	0	0	8.09149e-05	0	0	0.000461977	0	0	0	0	0	0	0.000147137	0	0	6.84151e-05	0	0	0.000293143	0	0	0.000152451	0	0.000141633	0	0.000199104	0	0	0.000154464	0	0.000245734	0.000170136	0	0	0	0	0	0	0
85	Genus_157	d__Bacteria	Firmicutes	Clostridia	Lachnospirales	Lachnospiraceae	[Eubacterium]_hallii_group		0.00619054	0.00739895	0.00653736	0.00655707	0	0.00542036	0.00426132	0.00169391	0.00575765	0.00683371	0.00439612	0.00066189	0.00795934	0.00257219	0.00126538	0.00460851	0.00400174	0	0.00408309	0.00304117	0.00149503	0.00431423	0.00294879	0.00116879	0.00422425	0.00531124	0.00489786	0.00116974	0.0040825	0.00261267	0.000669344	0.00589569	0.00294881	0.000482051	0.00756977	0.00346041	0.00231047	0.00123775	0.00227762	0.0029887	0.000440917
86	Genus_160	d__Bacteria	Firmicutes	Clostridia	Lachnospirales	Lachnospiraceae	[Eubacterium]_ruminantium_group		0.0029132	0.00676925	0.00179598	0.00605509	0.00917035	0	0.00223352	0	0	0.00642369	0.00172536	0.000374111	0.0014579	0.00284656	0.00267789	0.00520239	0.0112963	0.00627138	0.00134782	0.00719496	0	0.00104331	0.0102129	0.00154991	0.00225567	0.00254939	0.00319291	0.00318566	0.0068515	0.0228609	0.00244568	0.00238851	0.00606143	0.00116259	0.00210637	0.00232633	0.0103082	0	0.0171029	0.0057906	0.00129126
87	Genus_167	d__Bacteria	Firmicutes	Clostridia	Lachnospirales	Lachnospiraceae	[Eubacterium]_ventriosum_group		0	0.000669054	0.00186782	0	0.000377603	0.000934545	0	0	0.00180111	0	0.00132356	0	0.000512235	0	0	0.00140156	0	0.000729761	0	0	0	0.0011561	0.000958957	0.000457352	0.000902268	0.000247858	0.0033479	0.000273768	0.0015265	0	0.000437648	0	0	0.000311915	0	0	0.000863251	0	0.000662581	0.00161888	0.000188964
88	Genus_162	d__Bacteria	Firmicutes	Clostridia	Lachnospirales	Lachnospiraceae	[Eubacterium]_xylanophilum_group		0	0.000669054	0.00341236	0.00269812	0	0.00177563	0.00146942	0.000692965	0.00227353	0.00100228	0.00158355	0.00141011	0.00200954	0.00281226	0	0.00106899	0.000914683	0	0.00214065	0.000370874	0.000556972	0.000479359	0.00112677	0	0	0.000708165	0.00068198	0.000298656	0.000994	0	0	0.000393046	0	0.000482051	0	0	0.000304677	0	0	0.000373587	0
89	Genus_176	d__Bacteria	Firmicutes	Clostridia	Lachnospirales	Lachnospiraceae	[Ruminococcus]_gauvreauii_group		0	0.00310913	0.0018319	0.0036707	0.00118675	0.00201862	0.00358539	0.00426045	0.000206685	0.0053303	0.00170173	0.00293534	0.00267938	0.00188627	0.00217762	0.00190042	0.00132629	0.00307868	0.00424166	0.00314007	0.00718201	0.0023404	0.0005514	0.00531036	0	0.00254939	0.00319291	0.00340966	0	0.00653168	0.00159613	0.00223734	0.00256655	0.00575625	0.00362033	0.00168659	0.00289443	0.00546674	0.00161504	0.00158775	0.00481859
90	Genus_175	d__Bacteria	Firmicutes	Clostridia	Lachnospirales	Lachnospiraceae	Acetitomaculum		0.00241249	0.00212523	0.00229885	0.00207065	0.00145647	0.00173825	0.00102859	0.00279753	0	0.000592255	0.00248168	0.001554	0.00118208	0.00154332	0.00203049	0.00237552	0	0.00104903	0.000673908	0.00316479	0.00392812	0.00146628	0.00134254	0.00208349	0.00299389	0.000991431	0.00235593	0.00256346	0.002556	0	0.00139018	0.00350718	0.00204778	0.00229683	0.00184308	0.00209369	0.00187884	0.00226921	0	0.000778307	0.00163769
91	Genus_181	d__Bacteria	Firmicutes	Clostridia	Lachnospirales	Lachnospiraceae	Agathobacter		0	0	0	0.000627471	0.000674291	0.000971926	0.000499603	0.000436311	0.000620054	0.000911162	0.000590877	0.000719445	0.000630442	0	0.000500265	0.000427594	0.000686012	0.000980616	0	0.000370874	0.000410401	0.00059215	0.000623322	0.000584394	0.000492146	0.00081439	0	0.000398208	0.000426	0	0.00100402	0.000695389	0.000382253	0	0	0.000407107	0.000406236	0	0.000828226	0.000435852	0.00069287
92	Genus_163	d__Bacteria	Firmicutes	Clostridia	Lachnospirales	Lachnospiraceae	Anaerosporobacter		0	0	0	0	0.00107887	0.000616799	0	0	0	0	0	0	0	0	0.000382555	0	0	0.000570125	0	0	0	0	0.0044112	0	0	0	0	0	0	0	0.00290907	0	0	0	0	0	0	0	0	0	0
93	Genus_164	d__Bacteria	Firmicutes	Clostridia	Lachnospirales	Lachnospiraceae	Anaerostipes		0	0	0	0	0	0.000186909	0	0.000513307	0	0	0	0.00120867	0	0	0	0	0	0	0	0	0	0	0	0.000711436	0	0	0	0	0	0	0	0	0	0	0	0	0	0.000653258	0	0	0
94	Genus_168	d__Bacteria	Firmicutes	Clostridia	Lachnospirales	Lachnospiraceae	Blautia		0	0	0.000969828	0.0010667	0	0	0	0	0.00153537	0	0.000898133	0	0	0.00130324	0	0	0	0	0	0	0	0.000535755	0	0	0.000656195	0	0	0	0.000781	0	0	0	0	0	0	0.000436186	0.00109176	0	0.00033129	0	0
95	Genus_173	d__Bacteria	Firmicutes	Clostridia	Lachnospirales	Lachnospiraceae	Butyrivibrio		0.00286768	0.00200716	0.0122845	0.0124867	0.00957493	0.00420545	0.00822876	0.00513307	0.00590528	0.00492027	0.0076814	0.00679156	0.0103235	0.00435558	0.00438467	0.0105236	0.0112506	0.00809578	0.00527234	0.00398071	0.00477824	0.00563952	0.00664077	0.0048276	0.0030349	0.0030097	0.00409188	0.00445495	0.005822	0.011757	0.00558645	0.00634921	0.00324915	0.00306244	0.00375197	0.00706621	0.00380846	0.00495101	0.00215339	0.0048255	0.00217309
96	Genus_166	d__Bacteria	Firmicutes	Clostridia	Lachnospirales	Lachnospiraceae	Coprococcus		0.00350494	0.00358141	0.000359195	0.00313735	0.00202287	0.00155134	0.00155759	0.00328517	0.00118106	0.00523918	0.000732687	0.00169789	0.00161551	0.00017148	0.00170679	0.000712657	0.00102902	0.000935006	0.00158567	0.0014835	0.00278486	0.00109971	0.00043153	0.00185482	0.00192757	0.00403654	0.00068198	0.00196615	0.0003905	0	0.00154464	0.00190476	0.00131058	0.00209834	0.00533175	0.000756056	0.00106637	0.00130652	0.000993871	0.000591513	0.000913328
97	Genus_172	d__Bacteria	Firmicutes	Clostridia	Lachnospirales	Lachnospiraceae	Lachnoclostridium		0.00509809	0.00763509	0.00890805	0.00448642	0.0147265	0.00629883	0.00384988	0.0185817	0.00767686	0.00801822	0.00704325	0.0174394	0.00504354	0.00456136	0.011359	0.00520239	0.00416181	0.0173546	0.00360739	0.00351094	0.0133967	0.00614708	0.0060654	0.0156008	0.00492146	0.00704624	0.00632382	0.0114983	0.0045085	0	0.0133096	0.00553288	0.00499659	0.015539	0.00566087	0.00459449	0.00459554	0.012687	0.00310585	0.00656891	0.0118733
98	Genus_179	d__Bacteria	Firmicutes	Clostridia	Lachnospirales	Lachnospiraceae	Lachnospiraceae_AC2044_group		0	0.00157425	0.0080819	0.0047374	0.0109235	0.00153265	0.00208658	0.00223289	0.00439943	0.00373576	0.00683054	0.00788512	0.0089444	0.0091913	0.00282503	0.00370582	0.00169216	0.0045382	0.00241814	0.000914823	0.00255035	0.00259418	0.00268508	0.0063267	0.00377312	0.0030097	0.00564184	0.00256346	0.0021655	0	0.003218	0	0	0.00241025	0	0	0.00157416	0.0017191	0	0.00214813	0.00192114
99	Genus_177	d__Bacteria	Firmicutes	Clostridia	Lachnospirales	Lachnospiraceae	Lachnospiraceae_FCS020_group		0.00150212	0	0.000466954	0.000156868	0.00747114	0.00112145	0.000293884	0	0	0.00164009	0.000401796	0.00385623	0.0015367	0	0.000765111	0.000760167	0	0.00971494	0.000792833	0	0	0.000676743	0.00163023	0.0039129	0	0	0	0.0029119	0	0	0.00653898	0.000967498	0	0.00062383	0	0	0.00165033	0.00240674	0	0	0.00173217
100	Genus_170	d__Bacteria	Firmicutes	Clostridia	Lachnospirales	Lachnospiraceae	Lachnospiraceae_FE2018_group		0.000364149	0.000787123	0	0	0	0	0.000323273	0.0006673	0.000236211	0	0.000283621	0.000460445	0	0	0.000706256	0.000285063	0.000434474	0	0.000554983	0	0.00067423	0.000451162	0	0.000431943	0.000615183	0	0	0.00102041	0.0003905	0	0	0.00042328	0	0.000510407	0	0.000378028	0	0	0	0	0
101	Genus_158	d__Bacteria	Firmicutes	Clostridia	Lachnospirales	Lachnospiraceae	Lachnospiraceae_NC2004_group		0	0	0	0	0.00132161	0.000261672	0	0.000487642	0	0	0	0	0	0	0.000323701	0	0	0	0	0	0.000381086	0	0	0	0	0.000991431	0	0	0	0	0	0.000302343	0.000245734	0.000283559	0	0	0	0	0.00111811	0	0
102	Genus_187	d__Bacteria	Firmicutes	Clostridia	Lachnospirales	Lachnospiraceae	Lachnospiraceae_ND3007_group		0.00177523	0.00216459	0	0	0	0.000317745	0	0	0	0.00214123	0	0	0	0.000823102	0	0	0	0	0.00138746	0	0	0	0	0	0.000492146	0.00230154	0.000712979	0	0	0	0	0.00139078	0	0	0	0	0.000253897	0	0.0033129	0.00208586	0
103	Genus_174	d__Bacteria	Firmicutes	Clostridia	Lachnospirales	Lachnospiraceae	Lachnospiraceae_NK3A20_group		0.00477946	0.00661183	0.00844109	0.0064002	0.0032366	0.00672872	0.00311517	0.00551806	0.00770639	0.0084738	0.0128102	0.00235978	0.00835336	0.00535016	0.00553234	0.00532117	0.00484782	0.00104903	0.00662015	0.00447521	0.00337115	0.00837469	0.0111479	0.0051071	0.00602879	0.00325756	0.00604482	0.00323544	0.003692	0	0.00429925	0.00770975	0.00354949	0.00507571	0.00223802	0.00886912	0.00870868	0.00140966	0.00186351	0.00438965	0.00292895
104	Genus_188	d__Bacteria	Firmicutes	Clostridia	Lachnospirales	Lachnospiraceae	Lachnospiraceae_NK4A136_group		0.00300423	0.00397497	0	0.000909832	0.00655411	0	0.000764099	0.00159125	0.000944845	0.001959	0.000709052	0.010878	0	0	0.00200106	0.000807678	0.00139489	0.0027138	0.00134782	0.00180492	0.00237446	0.000958719	0.00177407	0.00282034	0.000287085	0.00481552	0	0.00281234	0.000923	0	0.00213675	0.00178382	0.00177474	0.000311915	0.000658241	0.00183198	0.00101559	0.00158157	0.00608746	0.00286417	0
105	Genus_184	d__Bacteria	Firmicutes	Clostridia	Lachnospirales	Lachnospiraceae	Lachnospiraceae_UCG-002		0	0	0.000538793	0	0	0.000859781	0	0	0	0	0.00151264	0	0.00157611	0.000342959	0	0	0	0	0	0.0010879	0	0.00124069	0	7.62253e-05	0	0.000849798	0.00179795	0	0	0	0	0.00139078	0	0.000538763	0	0	0	0	0.000911049	0	0
106	Genus_159	d__Bacteria	Firmicutes	Clostridia	Lachnospirales	Lachnospiraceae	Lachnospiraceae_UCG-006		0	0.000669054	0	0.000439229	0	0.000299054	0	0.000410646	0	0.000637813	0	0	0	0	0.000147137	0.000213797	0	0	0	0.000494499	0.000263829	0	0	0.000279493	0	0	0	0.000298656	0	0	0	0	0	0	0	0.000232633	0.000406236	0	0	0.000280191	0
107	Genus_165	d__Bacteria	Firmicutes	Clostridia	Lachnospirales	Lachnospiraceae	Lachnospiraceae_UCG-008		0	0	0	0	0	0	0	0.000307984	0	0	0	0.000143889	0	0	0.000500265	4.75105e-05	0.00038874	0	0	0.000618123	5.86287e-05	0	0.000215765	0.000279493	0	0	0	0.000323544	0	0	0	0.000362812	0.000163823	0.000311915	0.000329121	0	0.000380846	0	0	0	0
108	Genus_178	d__Bacteria	Firmicutes	Clostridia	Lachnospirales	Lachnospiraceae	Lachnospiraceae_UCG-009		0	0	0	0	0.00107887	0	0	0	0	0	0	0.000834556	0	0	0	0	0	0.00191562	0	0	0	0	0	0	0	0	0	0	0	0	0.000952528	0	0	0.000567118	0	0	0	0	0	0	0
109	Genus_186	d__Bacteria	Firmicutes	Clostridia	Lachnospirales	Lachnospiraceae	Lachnospiraceae_XPB1014_group		0.00578087	0.00389626	0.0462284	0.0227458	0.00099795	0.0269149	0.0182796	0.00118061	0.0244183	0.0112528	0.0327818	0.00250367	0.0314827	0.0396118	0.00164793	0.0329723	0.0192312	0.00209806	0.0298105	0.0133762	0	0.0219659	0.0713464	0.00152451	0.0246893	0.00917074	0.0443597	0.00121951	0.0267315	0.0143697	0.000875296	0.0191383	0.0128328	0.00110588	0.00441022	0.0243101	0.0731224	0.00206292	0.0221136	0.0264624	0.000755858
110	Genus_169	d__Bacteria	Firmicutes	Clostridia	Lachnospirales	Lachnospiraceae	Marvinbryantia		0.00223042	0	0.000682471	0.00112945	0	0.000616799	0.000646545	0.000538973	0	0.00236902	0.000614512	0.000345334	0.000788053	0.000685918	0.000676829	0.00128278	0	0	0	0.000519224	0.000732858	0.000563952	0	0	0.00328097	0	0.000898974	0.000547536	0	0	0.000463392	0.000604686	0.000791809	0.000368627	0	0.000552502	0.000533184	0.00085955	0	0.000778307	0
111	Genus_180	d__Bacteria	Firmicutes	Clostridia	Lachnospirales	Lachnospiraceae	Oribacterium		0.00864855	0.00822543	0.0235991	0.019483	0.0169652	0.018261	0.0148999	0.0162205	0.0241231	0.016082	0.0197353	0.0191372	0.026321	0.0149187	0.0160379	0.019218	0.0168302	0.0169213	0.0178387	0.0112251	0.014921	0.0163828	0.0104766	0.0146099	0.0160358	0.0127116	0.00933073	0.014435	0.012709	0.0143697	0.0174029	0.0157823	0.0141706	0.0181478	0.00875461	0.0114572	0.0105875	0.0151625	0.0101872	0.0115812	0.0149597
112	Genus_189	d__Bacteria	Firmicutes	Clostridia	Lachnospirales	Lachnospiraceae	probable_genus_10		0	0	0	0.0016628	0.0220088	0.000859781	0.00182208	0.00613402	0	0	0	0.0152522	0.0014185	0.00356677	0.00256018	0.00114025	0.000594544	0.0166705	0.00245778	0.0016813	0.00621464	0.000958719	0.00273303	0.00777498	0.00299389	0	0.00421588	0.0033101	0.00213	0.00718485	0.0130522	0.00136054	0.00163823	0.00663529	0	0.00302422	0.00408775	0.00543235	0.00397548	0.00292643	0.00488158
113	Genus_182	d__Bacteria	Firmicutes	Clostridia	Lachnospirales	Lachnospiraceae	Pseudobutyrivibrio		0	0.00114133	0.00258621	0.00323147	0.00202287	0.00340174	0.00273312	0.0012576	0.00289359	0.00173121	0.00635784	0.00195689	0.0029552	0.00161191	0.000823966	0.00187666	0.00343006	0.00175599	0.0054309	0.00289282	0.00170023	0.00329912	0.00613732	0.00104175	0.00159948	0.00123929	0.00130196	0.000895968	0.0026625	0	0.00149315	0.00302343	0.00253925	0.00136108	0.0016456	0.00287883	0.00380846	0.00113461	0.0029402	0.00171228	0
114	Genus_185	d__Bacteria	Firmicutes	Clostridia	Lachnospirales	Lachnospiraceae	Roseburia		0.00104693	0.00232201	0.00247845	0.00323147	0	0.00218683	0.00255679	0.000821292	0.00280501	0.00396355	0.00345072	0.000518001	0.00256117	0.00394403	0.000323701	0.00235177	0.00141776	0	0.00118925	0.00363457	0.00134846	0.0023968	0.00426736	0	0.00348604	0.00138092	0.00415388	0	0.0034435	0.00522534	0.000283184	0.00353741	0.00521502	0	0.00204055	0.00284975	0.00337683	0.00051573	0.00161504	0.00264624	0
115	Genus_183	d__Bacteria	Firmicutes	Clostridia	Lachnospirales	Lachnospiraceae	Shuttleworthia		0.000955892	0.000669054	0	0	0	0	0	0	0	0.00314351	0	0	0	0	0	0	0	0	0	0	0	0	0	0.000533577	0	0.00184123	0	0	0.000426	0	0	0	0	0	0	0	0	0.000481348	0	0	0
116	Genus_171	d__Bacteria	Firmicutes	Clostridia	Lachnospirales	Lachnospiraceae	Syntrophococcus		0	0.000590342	0.00122126	0.00191379	0	0.00119622	0.00220413	0.00143726	0.00150585	0.00250569	0.00151264	0	0.00177312	0.00126895	0.00120652	0.00130654	0.00265258	0.000387685	0.00174423	0.000717023	0	0.00279156	0.00160625	0.000279493	0.00225567	0.00109766	0.000805977	0.00134395	0.0012425	0	0	0.00120937	0.000709898	0.000680542	0	0.000785135	0.00185345	0	0.000703992	0.000933968	0.00122827
117	Genus_107	d__Bacteria	Firmicutes	Clostridia	Lachnospirales	Lachnospiraceae	Tyzzerella		0	0	0	0	0.000242745	0.000317745	0	0	0	0	7.09052e-05	0	0	0.000377255	0	0.000237552	0.00016007	0	0	0	0	0	0	0	0	0	0	0	0	0	0	0	0	0	0	0	0	0	0	0	0
118	Genus_161	d__Bacteria	Firmicutes	Clostridia	Lachnospirales	Lachnospiraceae	uncultured		0.000955892	0.00366012	0.00355603	0.00417268	0	0.00170087	0.00443765	0.00164258	0.00289359	0.00441913	0.00382888	0.000345334	0.00130029	0.00353248	0.00100053	0.00565374	0.00281265	0.00018244	0.00249742	0.00326369	0.00131915	0.00296075	0.00364404	0.00129583	0.00442932	0.00421358	0.00595183	0.00116974	0.004757	0	0	0.00438398	0.00376792	0.000708898	0.00131648	0.00279159	0.00510334	0.00116899	0.00459665	0.00236605	0.000409423
119	Genus_142	d__Bacteria	Firmicutes	Clostridia	Monoglobales	Monoglobaceae	Monoglobus		0	0.00102326	0	0	0	0.00106538	0.00123431	0.00100095	0	0	0	0	0.00118208	0.00109747	0.000529692	0.000356328	0.00130342	0.0004561	0	0.000815923	0.000908744	0.000535755	0	0.000152451	0.00164049	0.00123929	0.00148796	0.000223992	0.000781	0	0	0.000967498	0.00180205	0	0	0.000843293	0.000355456	0	0.00269173	0	0
120	Genus_137	d__Bacteria	Firmicutes	Clostridia	Oscillospirales	[Eubacterium]_coprostanoligenes_group	[Eubacterium]_coprostanoligenes_group		0.00355046	0.00976032	0.00208333	0.002604	0.00350631	0.00340174	0.00543686	0.00508174	0.00242116	0.00911162	0.00657055	0.00184178	0.0014185	0.0025379	0.00185392	0.00178164	0.00217237	0.00232611	0.00206137	0.00432686	0.00615601	0.00324273	0.00409954	0.00157532	0.00459336	0.00304511	0.00585883	0.00233947	0.002627	0.00653168	0.000411904	0.00435374	0.00608874	0.00507571	0.00230384	0.00354765	0.00665211	0.00326629	0.00405831	0.00438965	0.00119678
121	Genus_156	d__Bacteria	Firmicutes	Clostridia	Oscillospirales	Butyricicoccaceae	UCG-009		0	0	0	0.000156868	0.000134858	0.000168218	0	0.000307984	0	0	0.000212716	0.000460445	0	0	0.000235419	0	0	0.000159635	0	0	0.000146572	0	0	0	0	0.000318674	0	0.00024888	0	0	0.00012872	0	0	0	0	0.000174474	0	0	0.000372702	0	0
122	Genus_153	d__Bacteria	Firmicutes	Clostridia	Oscillospirales	Oscillospiraceae	Colidextribacter		0.000910374	0.000472274	0	0	0.000377603	0	0	0.000641634	0.000295264	0.00100228	0.000401796	0	0	0	0.00044141	0	0	0	0	0	0.000556972	0.000366569	0.000455504	0.000457352	0	0.000743573	0.000247993	0.000472872	0.000497	0	0.00051488	0.000241875	0	0	0.000394945	0	0.000330067	0.000240674	0	0	0.000409423
123	Genus_151	d__Bacteria	Firmicutes	Clostridia	Oscillospirales	Oscillospiraceae	Intestinimonas		0	0	0	0	0.00102492	0.000336436	0.000293884	0.00128327	0	0	0.000401796	0.00112233	0	0	0.00114767	0	0	0.00193843	0	0	0.00152435	0	0.000383583	0.00198186	0	0	0	0.00131906	0	0	0.00223973	0	0	0.00158793	0	0	0.000558574	0.00250988	0	0	0.000913328
124	Genus_154	d__Bacteria	Firmicutes	Clostridia	Oscillospirales	Oscillospiraceae	NK4A214_group		0.00855751	0.0166476	0.00614224	0.00768652	0.0016183	0.00723337	0.00767038	0.00390114	0.00714539	0.0135308	0.00664146	0.00178422	0.0029946	0.00730503	0.00379613	0.00710281	0.00635705	0.0018244	0.00634266	0.00684881	0.0026676	0.0047372	0.0099252	0.00376045	0.00984292	0.0085688	0.0111597	0.00119462	0.006816	0	0.000695088	0.00574452	0.00748123	0.00153122	0.0101369	0.00616476	0.0102067	0.00350696	0.00583899	0.00902836	0.000503905
125	Genus_149	d__Bacteria	Firmicutes	Clostridia	Oscillospirales	Oscillospiraceae	Oscillibacter		0	0	0	0	0.000755206	0	0.000176331	0.00071863	0.000265738	0	0	0.000489223	0	0.000377255	0.00044141	0	0	0.000798176	0	0	0.000586287	0.000225581	0	0.000686028	0	0.000177041	0	0.000199104	0	0	0.000798064	0	0	0.00113424	0	0	0	0.000481348	0	0	0.000409423
126	Genus_147	d__Bacteria	Firmicutes	Clostridia	Oscillospirales	Oscillospiraceae	Papillibacter		0.00509809	0.00743831	0.00395115	0.00621196	0	0.00555119	0.00570135	0	0.00307075	0.0067426	0.00283621	0	0.00461011	0.00150902	0	0.00418092	0.00724886	0	0.00202172	0.00410434	0	0.00344011	0.0034043	0	0.00512652	0.00308052	0.00601383	0	0.0030175	0	0	0.00598639	0.00469625	0	0.0076356	0.00456541	0.00665211	0	0.00380984	0.00283304	0
127	Genus_148	d__Bacteria	Firmicutes	Clostridia	Oscillospirales	Oscillospiraceae	UCG-002		0	0.00173167	0.0121408	0.00458054	0.00234653	0.00474749	0.00285068	0.00372148	0.00640723	0.00432802	0.00569605	0.00201445	0.00571339	0.00699636	0.00411983	0.00591505	0.00274405	0.00465222	0.00416237	0.00195327	0.00322458	0.00547034	0.00604143	0.00561527	0.00590575	0.00233694	0.00765678	0.00355898	0.005396	0.00522534	0.00383586	0.00377929	0.00324915	0.00408325	0	0.00363488	0.00561113	0.00570741	0.00335432	0.00330002	0.0032124
128	Genus_150	d__Bacteria	Firmicutes	Clostridia	Oscillospirales	Oscillospiraceae	UCG-005		0.0014566	0.00425046	0.00107759	0.00235301	0.000485489	0.00259803	0.00223352	0.00218156	0.00171253	0.00309795	0.00217443	0.00244611	0.00338863	0.00137184	0.00208934	0.00114025	0.00137202	0.00125428	0.00281456	0.00274447	0.002052	0.00222761	0.000887035	0.00353177	0.00311693	0.0021245	0.00201494	0.00129418	0.0026625	0	0.000566368	0.00371882	0.00401365	0.00116259	0.00204055	0.00209369	0.00327528	0.00216606	0.00227762	0.00242832	0.00163769
129	Genus_152	d__Bacteria	Firmicutes	Clostridia	Oscillospirales	Oscillospiraceae	uncultured		0	0.00232201	0.0014727	0	0	0.00128967	0	0.00197623	0.00177158	0	0.00146537	0	0.00181252	0	0.000529692	0.00163911	0	0.000615735	0.00170459	0.00215107	0.00252103	0.00138168	0.0015583	0.00284575	0	0.00134551	0	0.00174216	0.0019525	0	0	0.00184429	0	0.00229683	0	0.00186106	0.00170111	0.00189101	0	0	0
130	Genus_138	d__Bacteria	Firmicutes	Clostridia	Oscillospirales	Oscillospirales	Hydrogenoanaerobacterium		0	0	0	0	0	0	0	0.000744296	0	0	0	0.000518001	0	0	0.00123595	0	0	0.000661345	0.000158567	0	0.00172955	0	0	0.000736845	0	0	0	0.000945744	0	0	0.000952528	0	0	0.0012193	0	0	0	0.00110022	0	0	0.0010708
131	Genus_139	d__Bacteria	Firmicutes	Clostridia	Oscillospirales	Ruminococcaceae	Angelakisella		0	0	0.00158046	0.000784338	0	0.000373818	0	0.000384981	0.000826739	0	0.000638147	0	0.00059104	0.000308663	0	0.000973964	0.000274405	0.00013683	0.00071355	0.000370874	0.000732858	0.000874126	0	0.000355718	0	0	0.000402988	0.000348432	0	0	0	0.000513983	0	0.000170136	0	0.000726977	0.000279287	0.000275056	0	0.00102737	0.000314941
132	Genus_134	d__Bacteria	Firmicutes	Clostridia	Oscillospirales	Ruminococcaceae	Ruminococcaceae		0.000409668	0.000669054	0	0	0	0	0	0	0	0.00154897	0	0	0	0	0	0	0	0	0.000356775	0	0	0	0	0	0	0.00116847	0	0	0	0	0	0.000604686	0	0	0.000592417	0	0	0	0.00173927	0	0
133	Genus_133	d__Bacteria	Firmicutes	Clostridia	Oscillospirales	Ruminococcaceae	Ruminococcus		0.00286768	0.00763509	0.0106681	0.00928657	0.0178282	0.00955104	0.00561319	0.00215589	0.00454707	0.012574	0.00900496	0.000489223	0.00606801	0.0252075	0.00438467	0.0126615	0.00697446	0.00378563	0.0120114	0.00687353	0.00422126	0.00955899	0.0301832	0.00152451	0.0123447	0.0117555	0.0150346	0.0024888	0.0140225	0.00783801	0.00123571	0.00855631	0.00556997	0.00439517	0.00691153	0.0115735	0.0198802	0.00230359	0.0218652	0.00881044	0.0021416
134	Genus_140	d__Bacteria	Firmicutes	Clostridia	Oscillospirales	Ruminococcaceae	UBA1819		0	0	0	0	0	0	0	0.000102661	0	0	0	0	0	0	0	0	0	0	0	0	0	0.000140988	9.58957e-05	0	0	0	0	0	0	0	0	0	0	0	0	0.000378028	0	0.000137528	0	0	0
135	Genus_141	d__Bacteria	Firmicutes	Clostridia	Oscillospirales	Ruminococcaceae	uncultured		0.000910374	0.00145618	0.000143678	0.0010667	0.000566404	0.00194385	0.000793488	0.00156559	0.000797213	0.000455581	0.00103994	0.00120867	0.00185192	0.000205775	0.00297216	0.000973964	0.00054881	0.0004561	0.0014271	0.000939548	0.00149503	0.00149447	0	0.00259166	0.00360907	0.00184123	0.00164295	0.00243902	0.00142	0.00326584	0.00108125	0.00154195	0.00308532	0	0.000329121	0.00107593	0.00170111	0.00316314	0.00323008	0.000716042	0.00170068
136	Genus_155	d__Bacteria	Firmicutes	Clostridia	Oscillospirales	UCG-010	UCG-010		0.000955892	0.00791058	0.00179598	0.00583548	0.000107887	0.00556989	0.00570135	0.00369581	0.000649581	0.00546697	0.00200898	0.00092089	0.00390086	0.00377255	0.00306044	0.00156784	0.00528229	0.00059293	0.00451915	0.00714551	0.00357635	0.00126889	0.00373993	0.00154991	0.00475741	0.00495716	0.00778077	0.00363365	0.0063545	0	0.000360416	0.00556311	0.00846416	0.00297737	0.00460769	0.00159935	0.0056873	0.00034382	0.00530065	0.00442078	0.00273998
137	Genus_135	d__Bacteria	Firmicutes	Clostridia	Oscillospirales	uncultured	uncultured		0.000136556	0	0.000323276	0.000345109	0	0.000130836	0	0	0	0	0	0	0.000472832	0	0	0	0.000137202	0	0.000317133	0.000321424	0	0.000479359	0	0	0.000820244	0	0	0	0	0	0	0	0.000163823	0	0	0	0	0	0	0.000249058	0
138	Genus_61	d__Bacteria	Firmicutes	Clostridia	Peptococcales	Peptococcaceae	uncultured		0.00191178	0.00480145	0.000969828	0.0048629	0	0.00364472	0.00587769	0.00130893	0.00121058	0.00432802	0.00224533	0.00135256	0.00346743	0.000480143	0.000941675	0.00235177	0.00322426	0	0.00396416	0.00556311	0.00181749	0.00140988	0.000719217	0.0027187	0.00684903	0.00145174	0.00232493	0.000970632	0.002059	0.00261267	0	0.00619803	0.00644369	0.00153122	0.00362033	0.0019483	0.00238663	0.00195977	0.000786815	0.00161888	0.000598388
139	Genus_99	d__Bacteria	Firmicutes	Clostridia	Peptostreptococcales-Tissierellales	Anaerovoracaceae	[Eubacterium]_brachy_group		0	0	0	0	0	0	0	0	0	0	0	0	0	0	0	0	0	0	0	0	0.000351772	0	0.000191791	0	0	0	0	0	0	0	0.000283184	0.000120937	0	0	0	0	0	0	0	0	0
140	Genus_102	d__Bacteria	Firmicutes	Clostridia	Peptostreptococcales-Tissierellales	Anaerovoracaceae	[Eubacterium]_nodatum_group		0.00109245	0.00157425	0.00154454	0.00423543	0.00188801	0.00257934	0.00205719	0.00446578	0.00144679	0.00123007	0.000898133	0.00353967	0.000945664	0.000960285	0.00703314	0.00201919	0.00445908	0.00442417	0.00289384	0.00281864	0.00598012	0.00183284	0.00136651	0.00696191	0.00356806	0.0012747	0.00167395	0.00749129	0.0020945	0.00653168	0.00399032	0.00281179	0.00379522	0.00629502	0.00157978	0.00226817	0.00175189	0.00890493	0.00120093	0.00171228	0.00696019
141	Genus_103	d__Bacteria	Firmicutes	Clostridia	Peptostreptococcales-Tissierellales	Anaerovoracaceae	[Eubacterium]_saphenum_group		0	0.000747767	0.00143678	0.00229027	0	0.000953235	0.00135187	0	0.001122	0.00159453	0.000969038	0	0.00126088	0.000617326	0.000235419	0.000878943	0.00153209	0	0.00130817	0.00143405	0.000263829	0.00174825	0	0	0	0	0.00148796	0	0.00142	0	0	0	0.00111945	0	0.00131648	0.00209369	0.00144721	0	0.000911049	0.000965101	0
142	Genus_100	d__Bacteria	Firmicutes	Clostridia	Peptostreptococcales-Tissierellales	Anaerovoracaceae	Amnipila		0.000591743	0.000787123	0.000359195	0	0	0.000448581	0.000235107	0.000513307	0.000915318	0.000546697	0.000661782	0.000431667	0.00059104	0	0.000529692	0.000665146	0.00038874	0	0	0.000321424	0.000527658	0.000451162	0.000503452	0.000457352	0.00123037	0	0.000960972	0.00111996	0.0013135	0	0.000205952	0.000272109	0	0.000482051	0.000855714	0.000348949	0.00091403	0.000653258	0.000621169	0.000622646	0.00119678
143	Genus_97	d__Bacteria	Firmicutes	Clostridia	Peptostreptococcales-Tissierellales	Anaerovoracaceae	Anaerovorax		0.000591743	0.00228266	0.00136494	0.00178829	0.00105189	0.00235505	0.00243924	0.000898288	0.00218495	0.00314351	0.00193808	0.00204322	0.000866858	0.00140613	0.0018245	0.00118776	0.00155496	0.00118586	0.00229922	0.00182965	0.00178817	0.0012125	0.00225355	0.00190563	0.00205061	0.000672757	0.00198394	0.0016675	0.0017395	0	0.000926784	0.00123961	0.00150171	0.000964101	0.00223802	0.000697898	0.00154877	0.000481348	0.00169786	0.00174341	0.00148022
144	Genus_105	d__Bacteria	Firmicutes	Clostridia	Peptostreptococcales-Tissierellales	Anaerovoracaceae	Family_XIII_AD3011_group		0.00327735	0.0107442	0.00492098	0.00668256	0.00099795	0.00506523	0.00690628	0.0039268	0.00655486	0.00870159	0.00666509	0.00279145	0.0059498	0.00308663	0.00108881	0.00458476	0.00468775	0.00118586	0.00725442	0.00741748	0.00369361	0.00716219	0.00345224	0.00343014	0.0115244	0.00534665	0.00427788	0.00343454	0.0071355	0.0111039	0.00283184	0.00985639	0.00974744	0.00396983	0.0076356	0.00974149	0.009902	0.00433213	0.00157363	0.00591513	0.00251953
145	Genus_101	d__Bacteria	Firmicutes	Clostridia	Peptostreptococcales-Tissierellales	Anaerovoracaceae	Family_XIII_UCG-001		0.000955892	0.000905191	0.00111351	0.00119219	0	0.00128967	0.00146942	0.000205323	0.00144679	0.000865604	0.00139447	0.000316556	0.00106387	0	0.000765111	0.00123527	0.00137202	0.00013683	0.00118925	0.00160712	0.000439715	0.00143808	0.000767165	0.000660619	0.00233769	0.000566532	0.00179795	0.000647088	0.0028755	0.0019595	0.000205952	0.00102797	0.00196587	0.000453695	0.000855714	0.00133764	0.00236125	0.000550112	0.000703992	0.0010585	6.29882e-05
146	Genus_104	d__Bacteria	Firmicutes	Clostridia	Peptostreptococcales-Tissierellales	Anaerovoracaceae	Mogibacterium		0.0063271	0.00649376	0.00994971	0.00373345	0.00242745	0.00528952	0.00523114	0.00408079	0.00770639	0.00938497	0.00697235	0.00152522	0.00543757	0.00682489	0.00326644	0.00814804	0.00377307	0.00257697	0.00634266	0.00437631	0.00442646	0.00755696	0.00764768	0.00409076	0.00824345	0.00619645	0.0125236	0.00475361	0.010437	0.0104507	0.00262589	0.00640967	0.00608874	0.00524585	0.007109	0.00692082	0.0123394	0.00326629	0.00712274	0.00734722	0.00324389
147	Genus_98	d__Bacteria	Firmicutes	Clostridia	Peptostreptococcales-Tissierellales	Anaerovoracaceae	uncultured		0	0	0	0	0	0	0	0	0	0	0	0	0	0	0	0	0	0	0	0	0	0	0	0	0	0	0	0.000472872	0	0	0	0	0	0	0	0.000261712	0	0	0	0	0.00113379
148	Genus_143	d__Bacteria	Firmicutes	Clostridia	uncultured	uncultured	uncultured		0	0	0	0.000470603	0	0.000224291	0	0	0	0	0	0	0	0	0.000235419	0	0	0	0	0.000543949	0	0	0	0	0	0.00155796	0	0.000199104	0	0	0	0.000393046	0.00087372	0.000226847	0.0016456	0	0	0.00127213	0	0	0
149	Genus_62	d__Bacteria	Firmicutes	Desulfitobacteriia	Desulfitobacteriales	uncultured	uncultured		0	0	0.000179598	0	0.00016183	0.000186909	0	0	0.000236211	0	0.000330891	0	0.000157611	0.000342959	0	0	0	0	0	0	0	0.000197383	0.000383583	0	0	0	0	0	0.000213	0	0	0.000393046	0.000464164	0	0	0	0.000406236	0	0	0.000280191	0
150	Genus_45	d__Bacteria	Firmicutes	Negativicutes	Acidaminococcales	Acidaminococcaceae	Acidaminococcus		0.000819336	0.00177103	0.00150862	0.00480015	0.000431546	0.00343912	0.00449643	0.00115494	0.00200779	0.00095672	0.00196171	0	0.00263998	0.000651622	0.000794538	0.00247054	0.00503076	0.00059293	0.00376596	0.00405489	0.00067423	0.00321453	0.000839087	0	0.00143543	0	0	0	0.003905	0	0.000566368	0.00320484	0.00341297	0.00076561	0.000855714	0.00287883	0.000837861	0.000481348	0.00120093	0.00121416	0
151	Genus_44	d__Bacteria	Firmicutes	Negativicutes	Acidaminococcales	Acidaminococcaceae	Succiniclasticum		0.0123811	0.0180251	0.0115302	0.00539625	0.000458518	0.00876603	0.00576013	0.00246388	0.00927129	0.014533	0.00787048	0.00178422	0.0059892	0.0111805	0	0.00890821	0.00477922	0.000661345	0.00729406	0.00645321	0.00199337	0.0082337	0.00817511	0	0.00734118	0.0154734	0.0172975	0.00146839	0.0057155	0.00914435	0	0.00910053	0.0101297	0.000680542	0.0183649	0.00686266	0.0114254	0.00220045	0.00832367	0.011768	0.000881834
152	Genus_80	d__Bacteria	Firmicutes	Negativicutes	Veillonellales-Selenomonadales	Selenomonadaceae	Anaerovibrio		0.00154764	0	0.000897989	0.000815712	0.00148344	0.000616799	0.000822876	0.00282319	0.00126964	0	0.00111085	0.00195689	0.00106387	0.00188627	0.0016185	0.00106899	0.000708879	0.0018016	0.000872116	0.000692298	0.0022572	0.00166366	0.000911009	0.00228676	0.000738219	0.000920615	0.00120896	0.00129418	0	0	0.00190506	0.000453515	0.000627986	0.00178642	0	0.00189014	0.00093942	0.00192539	0	0.00136982	0.00229907
153	Genus_82	d__Bacteria	Firmicutes	Negativicutes	Veillonellales-Selenomonadales	Selenomonadaceae	Schwartzia		0.00655469	0.0038569	0.00585489	0.00897283	0	0.0102239	0.00796426	0.00102661	0.00797213	0.00993166	0.0104231	0	0.0120178	0.0083339	0.00158908	0.00620011	0.00589971	0	0.0108222	0.00709606	0	0.00657004	0.00925393	0.000711436	0.0110323	0.0103746	0.00396788	0.00102041	0.0071	0	0.000849552	0.0114588	0.00704437	0.00062383	0.00677988	0.00639739	0.00398619	0.00085955	0.00890343	0.00445192	0.00113379
154	Genus_79	d__Bacteria	Firmicutes	Negativicutes	Veillonellales-Selenomonadales	Selenomonadaceae	Selenomonas		0.022031	0.0035027	0.0181034	0.00715317	0.00210379	0.00876603	0.00581891	0.00215589	0.0154423	0.00938497	0.0129284	0.00210078	0.0158399	0.0125523	0.00273674	0.0146332	0.0113649	0.00141391	0.00832474	0.00541476	0.00181749	0.0128863	0.00896624	0.00215972	0.00799738	0.0117909	0.0136086	0.00211548	0.0107565	0	0.00290907	0.00665155	0.00668942	0.00181478	0.00835966	0.00846201	0.00832783	0.00347258	0.00712274	0.0203294	0.00198413
155	Genus_81	d__Bacteria	Firmicutes	Negativicutes	Veillonellales-Selenomonadales	Selenomonadaceae	uncultured		0.00418772	0.00247944	0.00962644	0.00498839	0	0.0176816	0.00843448	0.000153992	0.0109543	0.0022779	0.0167336	0	0.0180858	0.00994581	0	0.011545	0.00784341	0	0.0155395	0.0107801	0	0.00465261	0.0192511	0	0.0196038	0.00485093	0.00564184	0	0.0091945	0.0104507	0	0.00855631	0.00701706	0	0.00394945	0.00453633	0.0102828	0	0.0227762	0.0117991	0
156	Genus_85	d__Bacteria	Firmicutes	Negativicutes	Veillonellales-Selenomonadales	Selenomonadaceae	Veillonellaceae_UCG-001		0.00068278	0.00114133	0.003125	0.00288637	0	0.00155134	0.00273312	0	0.00336601	0.00109339	0.00304892	0	0.00401907	0.0058989	0	0.00285063	0.00343006	0	0.00233886	0.00264557	0	0.00335552	0.00400364	0	0.00467539	0.00102684	0.00623082	0	0.0030175	0.00522534	0	0.0021164	0.00425939	0	0.00177725	0.00404199	0.00561113	0	0.00641875	0.00523022	0
157	Genus_83	d__Bacteria	Firmicutes	Negativicutes	Veillonellales-Selenomonadales	Veillonellaceae	Dialister		0.00514361	0.00543115	0.00215517	0.0053335	0.00944007	0.00513999	0.00461398	0.0212509	0	0.00328018	0.00177263	0.0175545	0.00354624	0.00147472	0.0217174	0.00391961	0.00425328	0.0173774	0.00594625	0.00546421	0.0212529	0.00448342	0	0.0208603	0.00360907	0	0.000805977	0.0200846	0.005609	0.00391901	0.0217022	0.00444444	0.00638908	0.0216356	0.00697736	0.00395475	0.00332605	0.0253395	0	0.00205473	0.0216994
158	Genus_84	d__Bacteria	Firmicutes	Negativicutes	Veillonellales-Selenomonadales	Veillonellaceae	Megasphaera		0.208385	0.226298	0.0846264	0.122796	0.125364	0.12179	0.101478	0.153017	0.0997106	0.109066	0.0810683	0.124234	0.100516	0.0979148	0.140633	0.111792	0.11948	0.125222	0.103346	0.116529	0.162695	0.101258	0.0607979	0.125162	0.117869	0.179095	0.0662761	0.13442	0.123434	0.138472	0.111858	0.115767	0.122102	0.15539	0.219523	0.102329	0.0601991	0.0948943	0.0755756	0.0909063	0.153408
159	Genus_59	d__Bacteria	Firmicutes	Syntrophomonadia	Syntrophomonadales	Syntrophomonadaceae	Syntrophomonas		0	0	0	0.000250988	0	7.47636e-05	0	0	0	0.000182232	0	0	0	0.000102888	0	0	0.000114335	0	0	0	0	0	0.00011987	0	0	0	0	0	0	0	0	0.000120937	0.000163823	0	0	0.000203553	0.000177728	0	0	0	0
160	Genus_43	d__Bacteria	Firmicutes	uncultured	uncultured	uncultured	uncultured		0	0.000157425	0	0	0	0	0	0	0	0	0	0	0	0	0	0	6.86012e-05	0	0	0	0	0.00011279	0	0	0	0	0	0	0	0	0	0	0	0	0.000329121	0	0	0	0	0	0
161	Genus_23	d__Bacteria	Planctomycetota	Planctomycetes	Pirellulales	Pirellulaceae	CPla-4_termite_group		0.00236697	0.00326656	0.00337644	0.00938069	0	0.00622407	0.00605402	0.000975284	0.00664344	0.00318907	0.00345072	0.000230222	0.00646204	0.00202346	0.000794538	0.00465602	0.00640278	0.000114025	0.00709585	0.0113982	0	0.00544214	0.00314058	0.000406535	0.0122626	0.000778982	0.00588983	0	0.007029	0.00849118	0.000180208	0.0101587	0.0164369	0	0.00269879	0.00668819	0.00561113	0	0.00455524	0.00666231	0.000440917
162	Genus_22	d__Bacteria	Planctomycetota	Planctomycetes	Pirellulales	Pirellulaceae	p-1088-a5_gut_group		0.00496154	0.00491952	0.00380747	0.00298049	0.00145647	0.00299054	0.00437888	0.00372148	0.00277548	0.00387244	0.00293075	0.00261878	0.00334923	0.00288086	0.00435525	0.00168662	0.00196657	0.00440137	0.00297312	0.00556311	0.00425058	0.00183284	0.00160625	0.00538659	0.00385514	0.00651512	0.0032859	0.00418118	0.001349	0.00587851	0.00337246	0.00223734	0.00445051	0.0045653	0.00559505	0.00168659	0.00284365	0.00374764	0.00033129	0.00301983	0.00251953
163	Genus_16	d__Bacteria	Proteobacteria	Alphaproteobacteria	Acetobacterales	Acetobacteraceae	Acetobacter		0.000182075	0.000196781	0.000323276	0.000250988	0.000134858	0.000130836	0.000176331	0	0	0.00022779	0.000212716	0	0.000197013	0	0.000205991	9.50209e-05	0.000205804	0.000296465	0.00023785	0	0.000175886	0	0.00011987	0.000177859	0	0.000106225	0	0.00049776	0	0	0.000308928	0	0	0.000255203	0.000329121	0	0	0	0	0	0.000283447
164	Genus_18	d__Bacteria	Proteobacteria	Alphaproteobacteria	Rhodospirillales	uncultured	uncultured		0.000455187	0.00326656	0.00352011	0.00125494	0.00178013	0.00476618	0.00185147	0.00118061	0.00265738	0.00464692	0.00226897	0.001554	0.00752591	0.00425269	0.00117709	0.0011165	0.0016007	0.00127708	0.00118925	0.00155767	0.000996687	0.00132529	0.00369198	0.001804	0.000533158	0.00495716	0.00201494	0.00116974	0.001562	0	0.00177634	0.000634921	0.00313993	0.00147451	0.000658241	0.00130856	0.0022343	0.00103146	0.00140798	0.00261511	0.00129126
165	Genus_1	d__Bacteria	Proteobacteria	Alphaproteobacteria	Rickettsiales	uncultured	uncultured		0	0	0.000179598	0	0	0	0	0	0	9.11162e-05	9.45403e-05	0	0	0.000342959	0	0	0	0	0	0	0	0	0	0	0	0	0.000309991	0	0	0	0.00012872	0	0	0	0	0	0	0	0	0.000155661	0
166	Genus_11	d__Bacteria	Proteobacteria	Gammaproteobacteria	Aeromonadales	Succinivibrionaceae	Anaerobiospirillum		0.000773818	0.00051163	0	0	0.000970979	0	0	0.000795627	0.000354317	0.00136674	0.000283621	0.000489223	0.00059104	0	0.000735684	0	0	0.000684151	0	0	0.000527658	0	0	0	0	0.000566532	0	0.000472872	0	0	0.00051488	0	0	0.000482051	0	0	0	0.000550112	0	0	0.000503905
167	Genus_7	d__Bacteria	Proteobacteria	Gammaproteobacteria	Aeromonadales	Succinivibrionaceae	Ruminobacter		0.00400564	0.00909127	0.0101652	0.0097258	0.0696947	0.00482225	0.00393805	0.0126274	0.00501949	0.00455581	0.00193808	0.0339866	0.00524055	0.0109061	0.0143605	0.00691277	0.0122796	0.0536146	0.00416237	0.00459884	0.00732858	0.00335552	0.00371596	0.0398913	0.00139441	0.00920615	0.00384389	0.0129667	0.010579	0.00391901	0.024534	0.00365835	0.00524232	0.00652186	0.0040811	0.00287883	0.00157416	0.0259928	0.00260891	0.00196133	0.0143298
168	Genus_12	d__Bacteria	Proteobacteria	Gammaproteobacteria	Aeromonadales	Succinivibrionaceae	Succinivibrio		0.013428	0.00362076	0.00517241	0.00351384	0.0300194	0.014635	0.00567197	0.0120884	0.00605291	0.00656036	0.00631056	0.0196552	0.0120966	0.0190685	0.0160085	0.00684151	0.00253825	0.0303079	0.00899865	0.00474719	0.0108463	0.00735958	0.00791139	0.0150164	0.00684903	0.00605481	0.0104777	0.0120458	0.003053	0.0111039	0.0199001	0.00773998	0.00769966	0.0118811	0.00625329	0.00837477	0.00548418	0.0128245	0.0200845	0.0117369	0.0147077
169	Genus_6	d__Bacteria	Proteobacteria	Gammaproteobacteria	Aeromonadales	Succinivibrionaceae	Succinivibrionaceae_UCG-002		0.00737403	0.00342398	0.0105244	0.00144318	0.00911641	0.003084	0.00196902	0.00256654	0.00888745	0.00273349	0.00517608	0.00374111	0.00122148	0.00932849	0.000853393	0.00427594	0.000754613	0.00654504	0.00174423	0.00173075	0.00137777	0.0035247	0.0139528	0.00637752	0.00246073	0.00694002	0.00576583	0.000696864	0.001207	0	0.00435074	0.000816327	0.00177474	0.00124766	0.00269879	0.00206461	0.0064236	0.00577617	0.00372702	0.00295757	0.00119678
170	Genus_10	d__Bacteria	Proteobacteria	Gammaproteobacteria	Aeromonadales	Succinivibrionaceae	uncultured		0	0	0	0	0	0.000168218	0.000205719	0.000230988	0	0	0	0.00264756	0.000827456	0	0	0	0.000320139	0	0	0	0	0	4.79478e-05	0.00264248	0	0	0	0.000348432	0	0	0.00115848	0	0	0.000396983	0	0	0	0.00226921	0.00115952	0	0.000598388
171	Genus_8	d__Bacteria	Proteobacteria	Gammaproteobacteria	Burkholderiales	Sutterellaceae	Parasutterella		0	0	0	0	0	0	0	0.000282319	0	0	0	0	0	0	0.000382555	0.000118776	0	0	0	0.000123625	0.000351772	8.45928e-05	0	0.000127042	0	0	0	0.000273768	0.000284	0	0.000360416	0	0	0	0	0.000203553	0	0.000412584	0.000165645	0	0
172	Genus_9	d__Bacteria	Proteobacteria	Gammaproteobacteria	Burkholderiales	Sutterellaceae	Sutterella		0	0.000275493	0	0.000156868	0.00488186	0.000373818	8.81653e-05	0.00241255	0.000442896	0.000273349	0.000259986	0.00296411	0	0	0.00167736	0	0	0.00659065	0	0	0.00319526	0	0.000263713	0.00495465	0	0	0	0.00129418	0	0	0.00393883	0	0	0.00226847	0	0	0.000152338	0.00299123	0	0	0.00192114
173	Genus_13	d__Bacteria	Proteobacteria	Gammaproteobacteria	Enterobacterales	Enterobacteriaceae	Escherichia-Shigella		0	0	0.000466954	0	0	0	0	0	0	0	0	0	0	0	0	0	0.000228671	0.000250855	0	0	0	0	0	0	0	0.000247858	0	0	0.000284	0	0	0	0.000273038	0	0	0.000494344	0	0	0	0	0
174	Genus_15	d__Bacteria	Proteobacteria	Gammaproteobacteria	Oceanospirillales	Nitrincolaceae	Nitrincola		0	0	0.00538793	0.0036707	0.00261625	0.00353258	0.00437888	0.00482509	0.00732255	0	0.00387615	0.00319434	0.00311281	0.00226353	0.00453181	0.00596256	0.00326999	0.00583808	0.00440022	0.00430214	0.00595081	0.00575231	0.00388377	0.00401453	0.00406021	0	0.00282092	0.00420607	0.0064965	0.00653168	0.0036299	0.00507937	0.00458703	0.00365791	0	0.00508884	0.0044432	0.0051573	0.00153222	0.00345568	0.00387377
175	Genus_5	d__Bacteria	Proteobacteria	Gammaproteobacteria	Pseudomonadales	Moraxellaceae	Acinetobacter		0.000637262	0.000393561	0	0.000345109	0	9.34545e-05	0	0	0	0.000318907	0.000236351	0.000230222	0	0	0.000176564	0.000190042	0	0.000159635	0	0	0	0.000366569	0.000143843	0	0	0.000247858	0	0	0	0	0.00025744	0	0	0.000340271	0.000526593	0	0.000203118	0.000275056	0	0	0.000314941
176	Genus_14	d__Bacteria	Proteobacteria	Gammaproteobacteria	Pseudomonadales	Pseudomonadaceae	Pseudomonas		0.00396013	0.00680861	0.00208333	0.00194516	0.00099795	0.00170087	0.00243924	0.00236121	0.00307075	0.00314351	0.000496337	0.000518001	0.00232476	0.00157761	0.00261903	0.00251805	0.00294985	0.00175599	0.00257671	0.00274447	0.00413332	0.0035811	0.0011987	0.00276952	0.00406021	0.00226613	0.00316191	0.003111	0.0026625	0	0.00226547	0.00408163	0.00259386	0.00419668	0.0054634	0.00223909	0.00368151	0.00295685	0.000496936	0.00367361	0.00277148
177	Genus_35	d__Bacteria	Spirochaetota	MVP-15	MVP-15	MVP-15	MVP-15		0	0.00165296	0	0	0	0	0.000411438	0	0	0.000820046	0.000259986	0	0	0.000274367	0	0.000213797	0	0	0.000396416	0.000519224	0	0.000422964	0.000215765	0	0.000328097	0.000672757	0	0	0	0	0	0.00108844	0.00103754	0	0	0.000639739	0.000279287	0	0.000414113	0	0
178	Genus_38	d__Bacteria	Spirochaetota	Spirochaetia	Spirochaetales	Spirochaetaceae	Sediminispirochaeta		0.000773818	0	0.000287356	0.000250988	0	0.000373818	0.000352661	0	0.000383843	0.000273349	0.00014181	0	0	0.000342959	0	0.000380084	0	0	0.000317133	0.00014835	0	0.000225581	0.000143843	0	0.000615183	0.000672757	0.000464987	0	0	0	0	0.000393046	0	0	0.000526593	0	0	0	0	0.000280191	0
179	Genus_39	d__Bacteria	Spirochaetota	Spirochaetia	Spirochaetales	Spirochaetaceae	Treponema		0.0234876	0.00830414	0.0132902	0.00909832	0.0225213	0.0134201	0.0108443	0.00811026	0.0164462	0.0104784	0.0141574	0.0431379	0.00780173	0.0117978	0.0165382	0.0189567	0.0102673	0.0264766	0.0130421	0.0103845	0.00826664	0.0194845	0.0107643	0.017913	0.00689005	0.0154026	0.0106327	0.0126182	0.015478	0.0163292	0.0161415	0.0126077	0.0147167	0.01259	0.0127699	0.00904359	0.0131519	0.00924875	0.00662581	0.0132624	0.0129126
180	Genus_54	d__Bacteria	Synergistota	Synergistia	Synergistales	Synergistaceae	Fretibacterium		0	0	0.00111351	0.000501977	0.000755206	0.000747636	0.000264496	0.000282319	0.0010039	0	0.000945403	0	0.000669845	0.00284656	0	0.00121152	0.000228671	0.00100342	0.000356775	0	0.0002052	0.000535755	0.000863061	0	0.000615183	0	0.00384389	0	0.0009585	0	0.000849552	0.000483749	0.000300341	0	0	0.00031987	0.000863251	0	0.000248468	0.00270851	0.000346435
181	Genus_34	d__Bacteria	Synergistota	Synergistia	Synergistales	Synergistaceae	Pyramidobacter		0.00068278	0.00133811	0.000251437	0.000250988	0	0.000467272	0.000264496	0.00107795	0.000442896	0.000911162	0.000661782	0.000805779	0.000275819	0.00017148	0.000853393	0.000831433	9.14683e-05	0.00018244	0.000277491	0.000593398	0.00120189	0.000845928	0.000719217	0.00114338	0.000574171	0.000531124	0.000557984	0.000572424	0.0001775	0	0.000283184	0.000453515	0.00065529	0.000935745	0.000789889	0.000988688	0.00111715	0.00110022	0.000414113	0.000653778	0
182	Genus_55	d__Bacteria	Synergistota	Synergistia	Synergistales	Synergistaceae	uncultured		0	0	0.000215517	0	0	0.000280363	0.000235107	0	0.00197827	0	0.000401796	0	0	0.000720214	0	0.00152033	0.00038874	0	0	0.000346149	0	0.00194564	0.00129459	0	0.000533158	0	0.00145696	0	0.002272	0	0	0.000846561	0.00133788	0	0	0.00244264	0.0019804	0	0	0.00180567	0
183	Genus_24	d__Bacteria	Verrucomicrobiota	Kiritimatiellae	WCHB1-41	WCHB1-41	WCHB1-41		0.00801129	0.00751702	0.0132902	0.00545899	0.00288596	0.00637359	0.00144003	0.00210456	0.00696823	0.00952164	0.00685417	0.00379867	0.00823516	0.0100487	0.00514979	0.00821931	0.00626558	0.0113797	0.00816618	0.00242304	0.00398675	0.00747237	0.00414749	0.0113322	0.0104171	0.0108349	0.00908274	0.00430562	0.007029	0.00849118	0.00826382	0.00556311	0.00573379	0.00379969	0.00651659	0.00631016	0.00682984	0.0163658	0.0128375	0.00616419	0.00223608
184	Genus_37	d__Bacteria	Verrucomicrobiota	Lentisphaeria	Oligosphaerales	Oligosphaeraceae	horsej-a03		0	0	0	0	0	0	0	0	0	0	0	0	0	0	0	0	0	0	0	0	0	0	0	0	0	0	0	0	0	0	0	6.04686e-05	0	0	0	0.000116316	0	0	0	0.000249058	0
185	Genus_27	d__Bacteria	Verrucomicrobiota	Lentisphaeria	Victivallales	vadinBE97	vadinBE97		0.00168419	0.00696604	0.00614224	0.00285499	0.000539433	0.00454189	0.00238046	0.0006673	0.00484233	0.00410023	0.00328528	0.000345334	0.00394027	0.00867686	0.000353128	0.00460851	0.0034758	0.0004561	0.00352811	0.00212634	0.00120189	0.00228401	0.00644898	0.000533577	0.00520855	0.00740033	0.00750178	0.000796416	0.0045795	0.00914435	0.000849552	0.00562358	0.00526962	0.00133273	0.00441022	0.00383844	0.00502717	0.000481348	0.0080752	0.00445192	0.000661376
186	Genus_28	d__Bacteria	Verrucomicrobiota	Lentisphaeria	Victivallales	Victivallaceae	Victivallaceae		0	0.00102326	0.00075431	0.000156868	0	0.000130836	0.000293884	0	0.000590528	0.00150342	0.000330891	0	0.000788053	0.00058303	0	0.000475105	0.000228671	0	0	0	0	0.000479359	0.000191791	0	0.00127138	0.000177041	0.00154996	0	0.0001065	0	0	0.000483749	0.000709898	0	0	0.000494344	0.000457015	0	0.000621169	0.000747175	0
187	Genus_26	d__Bacteria	Verrucomicrobiota	Verrucomicrobiae	Opitutales	Puniceicoccaceae	uncultured		0	0	0	0	0.000134858	0	0	0.000128327	0	0	0	0.000230222	0	0	0.000235419	4.75105e-05	0	0	0	0	0.000351772	0	0	0	0	0	0	0.000199104	0.0001065	0	0	0	0	0	0	0	0.000228508	0.000309438	0.000207056	0.000124529	0.000346435
188	Genus_19	d__Bacteria	Verrucomicrobiota	Verrucomicrobiae	Pedosphaerales	Pedosphaeraceae	DEV114		0.00191178	0.00464402	0.00380747	0.00439229	0.000377603	0.00285971	0.00496664	0.00210456	0.00239164	0.00451025	0.00210352	0.00117989	0.00433429	0.00360107	0.00170679	0.00441847	0.00363586	0.00018244	0.00443986	0.00548894	0.00170023	0.00391947	0.00426736	0.00154991	0.0116475	0.001735	0.00623082	0.00114485	0.0071355	0.0111039	0.000154464	0.00798186	0.00819113	0.00178642	0.0021722	0.00491436	0.0076677	0.00154719	0.00848932	0.00666231	0.0010708
189	Genus_53	d__Bacteria	WPS-2	WPS-2	WPS-2	WPS-2	WPS-2		0.00159315	0.00145618	0	0	0	0.0002056	0	0	0	0.00136674	0	0	0	0	0	0	0	0	0	0	0	0	0	0	0	0.00123929	0	0	0	0	0	0.000302343	0.000273038	0	0.00118483	0	0	0	0	0.000124529	0
[truncated: 127 more columns]

## Sheet: Table S6 bac_genus_raw
	OTU	Kingdom	Phylum	Class	Order	Family	Genus	Species	SEA1	SEA10	SEA101	SEA102	SEA103	SEA105	SEA106	SEA107	SEA109	SEA11	SEA110	SEA111	SEA113	SEA114	SEA115	SEA117	SEA118	SEA119	SEA121	SEA122	SEA123	SEA125	SEA126	SEA127	SEA129	SEA13	SEA130	SEA131	SEA133	SEA134	SEA135	SEA137	SEA138	SEA139	SEA14	SEA141	SEA142	SEA143	SEA145	SEA146	SEA147
1	Genus_31	d__Bacteria	Actinobacteriota	Actinobacteria	Bifidobacteriales	Bifidobacteriaceae	Bifidobacterium		415	1262	782	451	850	897	432	990	1869	706	1173	2351	176	457	1903	872	869	932	372	526	1090	1305	843	3113	271	1555	585	2770	598	29	892	399	575	1683	641	906	992	2844	144	545	1766
2	Genus_29	d__Bacteria	Actinobacteriota	Actinobacteria	Corynebacteriales	Corynebacteriaceae	Corynebacterium		14	14	0	12	16	20	12	11	10	8	12	14	0	8	22	11	12	8	0	0	0	0	9	23	0	4	18	18	7	0	26	15	15	13	12	27	13	16	0	6	19
3	Genus_30	d__Bacteria	Actinobacteriota	Actinobacteria	Micrococcales	Microbacteriaceae	Pseudoclavibacter		0	0	0	0	18	0	0	0	0	4	15	0	0	0	0	0	0	0	0	16	0	0	0	0	0	0	11	0	0	0	19	0	0	21	0	13	0	0	0	0	0
4	Genus_32	d__Bacteria	Actinobacteriota	Actinobacteria	Streptosporangiales	Nocardiopsaceae	Thermobifida		0	0	0	0	0	0	0	0	0	0	0	0	0	0	0	0	9	0	0	4	0	0	0	10	0	0	0	0	0	0	0	0	0	0	0	0	8	0	0	0	0
5	Genus_92	d__Bacteria	Actinobacteriota	Coriobacteriia	Coriobacteriales	Atopobiaceae	Atopobiaceae		25	51	0	25	43	0	47	0	50	29	63	18	25	24	46	0	30	99	32	39	24	62	38	0	37	32	46	26	24	0	43	38	48	18	27	0	46	35	19	36	23
6	Genus_91	d__Bacteria	Actinobacteriota	Coriobacteriia	Coriobacteriales	Atopobiaceae	Atopobium		0	0	0	0	26	44	0	23	10	11	27	0	0	0	30	12	0	8	0	15	28	23	11	43	0	0	14	37	14	0	15	16	19	11	0	27	17	0	0	0	23
7	Genus_93	d__Bacteria	Actinobacteriota	Coriobacteriia	Coriobacteriales	Atopobiaceae	Olsenella		0	50	19	53	78	23	27	127	0	50	0	53	15	0	178	55	116	134	18	53	136	0	0	109	0	42	0	221	31	0	143	16	34	124	0	0	25	102	15	44	165
8	Genus_94	d__Bacteria	Actinobacteriota	Coriobacteriia	Coriobacteriales	Atopobiaceae	uncultured		0	0	0	0	6	8	6	5	0	0	0	8	0	0	20	0	2	0	5	0	0	10	0	17	0	0	6	10	0	0	5	0	0	29	0	0	0	9	0	0	8
9	Genus_89	d__Bacteria	Actinobacteriota	Coriobacteriia	Coriobacteriales	Eggerthellaceae	Denitrobacterium		19	33	23	31	0	50	44	12	44	7	40	0	14	6	0	36	61	0	29	47	0	52	13	0	31	12	0	16	44	0	7	36	49	0	18	47	30	0	9	39	0
10	Genus_87	d__Bacteria	Actinobacteriota	Coriobacteriia	Coriobacteriales	Eggerthellaceae	DNF00809		36	24	21	0	0	62	25	15	26	24	48	0	45	17	29	33	25	26	27	67	0	38	27	62	41	35	19	0	55	0	33	44	47	0	0	34	74	0	22	0	0
11	Genus_95	d__Bacteria	Actinobacteriota	Coriobacteriia	Coriobacteriales	Eggerthellaceae	Slackia		0	0	0	0	0	0	0	22	0	0	0	22	0	0	34	0	0	0	0	0	36	7	0	44	0	0	0	65	0	0	10	0	0	41	0	0	0	25	0	0	23
12	Genus_88	d__Bacteria	Actinobacteriota	Coriobacteriia	Coriobacteriales	Eggerthellaceae	uncultured		0	8	8	12	6	28	15	0	14	0	23	0	9	0	0	21	10	5	0	16	7	12	14	0	29	0	13	0	22	2	0	24	28	0	4	27	28	0	0	0	0
13	Genus_96	d__Bacteria	Actinobacteriota	Coriobacteriia	Coriobacteriales	uncultured	uncultured		3	0	0	0	0	0	0	14	0	0	0	21	0	0	0	6	10	0	10	0	17	0	0	30	18	0	0	0	0	0	0	11	0	0	0	8	0	24	0	0	0
14	Genus_90	d__Bacteria	Actinobacteriota	Coriobacteriia	OPB41	OPB41	OPB41		0	0	0	0	0	0	0	0	0	0	0	0	0	0	4	0	0	0	0	0	0	0	0	0	0	0	0	8	0	0	7	0	0	0	0	0	0	0	0	0	0
15	Genus_109	d__Bacteria	Bacteroidota	Bacteroidia	Bacteroidales	Bacteroidales_BS11_gut_group	Bacteroidales_BS11_gut_group		71	194	13	133	0	51	90	8	11	125	13	0	143	0	7	10	184	0	18	44	0	5	0	0	227	88	0	0	6	4	0	13	29	0	52	0	0	0	28	0	2
16	Genus_121	d__Bacteria	Bacteroidota	Bacteroidia	Bacteroidales	Bacteroidales_RF16_group	Bacteroidales_RF16_group		10	28	0	0	19	20	0	16	3	30	0	9	8	0	10	0	0	10	8	0	22	0	0	5	5	40	16	25	0	0	0	0	0	23	0	0	8	12	0	4	0
17	Genus_132	d__Bacteria	Bacteroidota	Bacteroidia	Bacteroidales	Bacteroidales_UCG-001	Bacteroidales_UCG-001		17	68	75	0	39	59	20	0	0	41	0	70	19	127	0	124	138	0	28	33	57	40	153	37	39	47	89	26	56	0	0	0	53	10	28	55	86	35	40	45	53
18	Genus_120	d__Bacteria	Bacteroidota	Bacteroidia	Bacteroidales	Bacteroidetes_BD2-2	Bacteroidetes_BD2-2		0	6	10	0	0	0	0	33	29	0	21	22	0	23	21	38	0	10	5	6	34	0	11	34	0	0	23	0	23	0	22	10	8	37	0	0	0	41	5	0	0
19	Genus_130	d__Bacteria	Bacteroidota	Bacteroidia	Bacteroidales	Dysgonomonadaceae	uncultured		0	0	6	0	0	8	0	6	0	2	8	14	0	0	11	0	0	0	0	0	14	9	8	18	0	0	0	10	7	0	0	0	0	10	0	0	9	17	7	0	8
20	Genus_112	d__Bacteria	Bacteroidota	Bacteroidia	Bacteroidales	F082	F082		80	299	391	496	79	789	527	481	492	233	630	337	255	253	716	713	643	138	428	731	539	798	334	693	416	287	692	749	532	25	90	1051	615	639	130	888	275	350	616	616	406
21	Genus_113	d__Bacteria	Bacteroidota	Bacteroidia	Bacteroidales	Marinifilaceae	uncultured		0	8	0	0	0	0	0	0	0	0	2	0	0	0	0	0	0	0	0	0	0	5	0	0	0	0	0	0	0	0	0	0	0	0	0	0	3	0	4	0	0
22	Genus_118	d__Bacteria	Bacteroidota	Bacteroidia	Bacteroidales	Marinilabiliaceae	uncultured		0	6	0	6	0	5	7	0	7	12	11	0	0	0	0	0	0	0	0	0	0	18	0	0	12	0	0	0	0	0	0	0	5	0	0	7	20	0	4	0	0
23	Genus_122	d__Bacteria	Bacteroidota	Bacteroidia	Bacteroidales	Muribaculaceae	Muribaculaceae		15	44	50	36	81	58	44	64	74	52	90	81	24	44	70	50	48	271	33	36	9	39	43	161	15	73	12	60	13	0	137	27	53	64	19	65	34	66	0	17	0
24	Genus_111	d__Bacteria	Bacteroidota	Bacteroidia	Bacteroidales	p-251-o5	p-251-o5		9	31	28	23	566	172	23	116	37	40	72	402	28	24	371	21	40	582	24	6	468	7	25	408	0	53	10	261	5	0	576	13	37	464	17	27	18	228	0	8	300
25	Genus_116	d__Bacteria	Bacteroidota	Bacteroidia	Bacteroidales	Paludibacteraceae	uncultured		0	0	0	0	0	0	0	0	0	0	0	0	0	0	0	5	6	0	0	0	0	0	8	0	0	0	6	7	0	0	0	7	5	3	0	0	8	0	0	4	4
26	Genus_110	d__Bacteria	Bacteroidota	Bacteroidia	Bacteroidales	PeH15	PeH15		38	145	9	43	0	38	89	57	15	128	6	52	14	0	0	5	41	0	17	102	65	18	0	101	19	47	14	5	0	5	0	37	85	42	62	15	14	45	0	0	8
27	Genus_129	d__Bacteria	Bacteroidota	Bacteroidia	Bacteroidales	Prevotellaceae	Paraprevotella		276	82	320	118	71	533	0	159	119	8	176	39	627	91	212	133	122	0	140	18	176	216	144	62	273	352	188	272	24	0	25	56	0	315	136	155	53	63	990	239	166
28	Genus_128	d__Bacteria	Bacteroidota	Bacteroidia	Bacteroidales	Prevotellaceae	Prevotella		4316	3592	2851	3896	7983	7217	5617	6197	3879	4725	7064	9703	2763	1994	6999	6134	7072	7930	3254	6440	5069	4695	7086	6394	1975	6399	2230	8004	4374	214	8767	4537	5891	5584	2950	4996	4319	4810	3522	4397	5666
29	Genus_126	d__Bacteria	Bacteroidota	Bacteroidia	Bacteroidales	Prevotellaceae	Prevotellaceae_Ga6A1_group		32	38	0	0	295	0	0	87	0	30	7	117	0	0	74	13	0	311	11	25	115	35	19	225	6	31	11	46	0	3	153	19	55	95	10	40	41	110	8	41	23
30	Genus_123	d__Bacteria	Bacteroidota	Bacteroidia	Bacteroidales	Prevotellaceae	Prevotellaceae_UCG-001		9	12	238	89	14	172	62	0	319	17	435	11	24	463	4	805	134	24	95	84	10	328	1303	22	56	4	91	3	289	0	31	87	165	0	7	312	220	0	113	128	3
31	Genus_131	d__Bacteria	Bacteroidota	Bacteroidia	Bacteroidales	Prevotellaceae	Prevotellaceae_UCG-003		130	303	204	139	435	435	136	354	170	307	162	307	69	228	327	157	95	661	80	160	391	132	129	449	134	305	293	356	85	3	572	130	178	440	81	176	238	319	67	198	278
32	Genus_125	d__Bacteria	Bacteroidota	Bacteroidia	Bacteroidales	Prevotellaceae	Prevotellaceae_UCG-004		0	28	0	7	16	9	16	84	0	7	0	100	0	0	53	0	14	0	0	4	60	0	0	172	0	0	0	143	0	0	19	8	0	122	0	0	0	166	0	0	136
33	Genus_127	d__Bacteria	Bacteroidota	Bacteroidia	Bacteroidales	Prevotellaceae	Prevotellaceae_YAB2003_group		63	0	0	204	274	136	329	877	87	141	160	694	92	0	778	208	719	323	113	562	719	275	87	709	77	0	34	665	172	36	773	312	434	1001	49	458	220	866	69	136	1168
34	Genus_115	d__Bacteria	Bacteroidota	Bacteroidia	Bacteroidales	Rikenellaceae	Rikenellaceae_RC9_gut_group		253	758	1050	956	1289	2462	1100	1139	941	625	1343	1075	1105	1074	905	1051	891	1775	704	832	1088	774	1000	1328	703	545	1454	1213	688	9	956	833	823	1034	189	680	880	812	335	904	723
35	Genus_114	d__Bacteria	Bacteroidota	Bacteroidia	Bacteroidales	Rikenellaceae	SP3-e08		0	60	356	131	300	250	132	550	136	567	166	166	51	229	241	186	181	433	107	142	214	154	306	239	69	32	222	461	163	10	367	140	140	197	234	163	270	444	153	235	200
36	Genus_117	d__Bacteria	Bacteroidota	Bacteroidia	Bacteroidales	Rikenellaceae	U29-B03		5	32	5	11	3	19	14	0	5	13	11	0	0	0	0	4	12	0	0	15	0	0	0	3	15	13	7	0	14	0	0	8	20	0	3	0	7	2	17	6	0
37	Genus_119	d__Bacteria	Bacteroidota	Bacteroidia	Bacteroidales	Tannerellaceae	uncultured		0	0	0	0	0	0	0	8	0	0	0	2	0	0	3	0	0	0	0	0	12	0	0	10	0	0	0	10	0	0	0	0	0	10	0	0	0	12	0	0	12
38	Genus_124	d__Bacteria	Bacteroidota	Bacteroidia	Bacteroidales	uncultured	uncultured		42	71	1072	322	654	715	358	689	477	65	750	546	566	373	618	1105	350	1169	306	282	494	444	1013	1287	187	96	281	605	319	8	715	265	215	698	61	392	642	784	106	273	423
39	Genus_25	d__Bacteria	Bdellovibrionota	Oligoflexia	0319-6G20	0319-6G20	0319-6G20		0	70	10	20	0	0	30	0	0	0	0	3	0	0	0	19	26	0	0	52	0	0	9	0	24	33	10	0	5	0	0	25	25	0	43	25	51	0	6	11	0
40	Genus_20	d__Bacteria	Campilobacterota	Campylobacteria	Campylobacterales	Campylobacteraceae	Campylobacter		16	24	44	33	46	74	29	38	51	19	39	70	41	26	39	72	44	96	25	28	58	59	30	118	30	39	39	45	29	0	62	55	34	69	12	42	40	62	46	57	34
41	Genus_21	d__Bacteria	Campilobacterota	Campylobacteria	Campylobacterales	Helicobacteraceae	Wolinella		4	8	0	15	65	22	17	43	6	0	18	15	10	5	34	24	17	58	6	21	63	22	3	15	20	3	10	43	9	0	46	15	21	79	29	10	21	13	0	15	38
42	Genus_146	d__Bacteria	Chloroflexi	Anaerolineae	Anaerolineales	Anaerolineaceae	Flexilinea		0	0	9	6	6	16	0	14	0	13	0	0	0	0	0	0	0	9	4	9	8	0	0	10	0	0	0	9	5	0	0	0	13	0	9	0	4	9	0	0	0
43	Genus_33	d__Bacteria	Cyanobacteria	Vampirivibrionia	Gastranaerophilales	Gastranaerophilales	Gastranaerophilales		0	0	0	0	0	0	0	0	0	0	0	0	0	0	0	0	0	0	0	0	0	0	0	0	0	0	0	0	0	0	0	0	0	0	0	0	0	0	6	2	0
44	Genus_2	d__Bacteria	Desulfobacterota	Desulfovibrionia	Desulfovibrionales	Desulfovibrionaceae	Bilophila		0	0	0	11	41	0	7	31	13	0	3	22	0	8	33	0	0	41	0	9	61	32	20	70	17	0	12	44	0	0	48	16	14	47	0	15	11	20	0	8	15
45	Genus_3	d__Bacteria	Desulfobacterota	Desulfovibrionia	Desulfovibrionales	Desulfovibrionaceae	Desulfovibrio		224	368	324	330	366	499	343	491	439	205	345	277	341	191	410	426	527	717	299	518	511	508	381	600	414	209	397	701	320	19	474	448	438	479	175	380	556	388	150	337	386
46	Genus_4	d__Bacteria	Desulfobacterota	Desulfovibrionia	Desulfovibrionales	Desulfovibrionaceae	Mailhella		18	0	0	0	8	7	7	0	12	0	4	0	0	5	0	8	8	18	0	11	9	6	9	0	0	0	3	0	0	0	9	11	0	6	0	14	11	0	0	10	0
47	Genus_17	d__Bacteria	Desulfobacterota	Desulfuromonadia	Desulfuromonadia	Desulfuromonadaceae	Desulfuromonadaceae		0	9	0	0	0	0	5	0	0	0	7	0	0	0	2	6	0	0	0	6	0	0	0	0	0	0	0	0	5	0	0	5	0	0	0	0	8	0	0	0	0
48	Genus_42	d__Bacteria	Elusimicrobiota	Elusimicrobia	Elusimicrobiales	Elusimicrobiaceae	Elusimicrobium		0	6	7	30	0	4	12	0	0	0	18	0	0	56	0	46	72	0	0	81	0	25	104	0	4	0	12	0	116	0	0	0	403	0	0	137	100	0	30	17	0
49	Genus_41	d__Bacteria	Elusimicrobiota	Elusimicrobia	Lineage_IV	Lineage_IV	Lineage_IV		0	0	0	0	0	22	26	0	14	0	0	0	59	75	0	12	0	0	0	0	0	0	26	0	24	0	25	0	17	0	0	37	0	0	0	0	26	0	89	21	0
50	Genus_40	d__Bacteria	Elusimicrobiota	Endomicrobia	Endomicrobiales	Endomicrobiaceae	Endomicrobium		0	0	8	0	0	24	0	0	10	0	13	0	15	12	0	23	6	4	0	7	0	16	0	0	19	0	0	0	34	0	0	0	9	0	0	26	16	0	15	22	0
51	Genus_36	d__Bacteria	Fibrobacterota	Fibrobacteria	Fibrobacterales	Fibrobacteraceae	Fibrobacter		621	1330	887	2716	294	5833	2873	362	1337	1347	3090	100	1748	4345	134	2651	3495	103	1731	2399	319	2316	3152	140	520	2503	2550	94	1798	141	30	2793	2022	196	611	2556	1130	101	1491	1676	130
52	Genus_64	d__Bacteria	Firmicutes	Bacilli	Acholeplasmatales	Acholeplasmataceae	Anaeroplasma		40	24	16	34	16	51	21	22	19	47	47	31	0	25	32	105	57	17	34	78	25	55	102	19	8	86	15	29	11	0	36	33	65	11	16	82	9	39	42	83	53
53	Genus_63	d__Bacteria	Firmicutes	Bacilli	Acholeplasmatales	Acholeplasmataceae	NED5E9		6	0	0	0	0	15	0	0	0	12	0	0	0	0	0	0	0	0	9	0	0	0	0	0	0	13	0	0	0	0	0	0	0	0	0	0	3	0	13	0	0
54	Genus_58	d__Bacteria	Firmicutes	Bacilli	Bacillales	Bacillaceae	Bacillus		24	25	39	37	17	46	28	29	46	42	40	0	41	0	48	54	46	58	27	29	31	50	36	38	46	25	31	22	23	0	38	35	43	33	25	38	37	0	0	37	48
55	Genus_77	d__Bacteria	Firmicutes	Bacilli	Erysipelotrichales	Erysipelatoclostridiaceae	Erysipelotrichaceae_UCG-002		0	19	79	356	178	155	337	224	245	0	274	365	123	121	568	150	439	300	115	471	292	177	143	502	118	4	152	547	139	21	256	138	580	373	0	149	216	439	43	198	285
56	Genus_76	d__Bacteria	Firmicutes	Bacilli	Erysipelotrichales	Erysipelatoclostridiaceae	Kandleria		39	104	60	23	86	93	31	31	53	41	72	0	76	48	47	63	0	108	53	17	29	54	28	20	72	32	71	41	34	0	47	42	0	14	37	51	70	16	35	75	11
57	Genus_78	d__Bacteria	Firmicutes	Bacilli	Erysipelotrichales	Erysipelatoclostridiaceae	Sharpea		0	16	130	540	716	244	71	75	189	0	129	51	24	0	57	375	1018	1229	180	107	58	215	84	86	23	7	19	42	204	69	917	166	124	79	0	243	143	51	83	18	27
58	Genus_75	d__Bacteria	Firmicutes	Bacilli	Erysipelotrichales	Erysipelatoclostridiaceae	UCG-004		25	33	40	48	82	125	29	75	41	27	38	66	4	9	114	40	100	77	58	104	74	47	32	60	0	32	0	84	39	0	47	58	83	82	21	64	29	61	0	11	76
59	Genus_73	d__Bacteria	Firmicutes	Bacilli	Erysipelotrichales	Erysipelatoclostridiaceae	uncultured		0	0	0	0	0	0	0	0	0	0	0	0	0	0	0	0	0	9	0	0	0	0	0	0	0	0	0	0	0	0	10	0	0	0	0	0	0	0	0	3	0
60	Genus_70	d__Bacteria	Firmicutes	Bacilli	Erysipelotrichales	Erysipelotrichaceae	[Anaerorhabdus]_furcosa_group		0	0	0	0	0	0	0	0	0	0	0	0	0	0	0	0	3	0	0	0	0	0	3	6	0	0	0	0	0	0	0	0	0	0	4	0	0	5	0	0	0
61	Genus_68	d__Bacteria	Firmicutes	Bacilli	Erysipelotrichales	Erysipelotrichaceae	Catenisphaera		0	0	0	4	0	0	0	13	0	0	0	0	0	0	16	0	0	19	0	0	11	4	0	4	0	0	0	44	0	0	24	0	0	15	0	0	0	0	0	0	18
62	Genus_72	d__Bacteria	Firmicutes	Bacilli	Erysipelotrichales	Erysipelotrichaceae	Erysipelotrichaceae_UCG-009		0	8	0	20	30	0	0	0	0	0	0	13	0	0	17	0	13	25	7	12	14	0	0	21	0	0	5	0	0	0	0	0	0	17	0	0	0	11	0	6	0
63	Genus_71	d__Bacteria	Firmicutes	Bacilli	Erysipelotrichales	Erysipelotrichaceae	Solobacterium		0	0	0	0	0	0	0	0	0	0	0	0	0	0	0	0	0	0	0	0	0	0	0	0	0	0	0	7	8	0	0	0	0	0	0	0	0	0	0	0	0
64	Genus_67	d__Bacteria	Firmicutes	Bacilli	Erysipelotrichales	Erysipelotrichaceae	uncultured		0	11	0	0	8	19	9	0	2	15	0	0	4	0	0	9	10	0	0	0	0	0	12	16	11	0	6	0	11	0	0	10	16	0	0	0	11	0	0	12	0
65	Genus_69	d__Bacteria	Firmicutes	Bacilli	Erysipelotrichales	uncultured	uncultured		0	0	0	0	27	0	0	0	0	4	0	0	0	0	7	0	5	20	2	6	9	0	0	0	0	0	0	12	0	0	0	0	0	0	0	0	0	0	0	0	6
66	Genus_65	d__Bacteria	Firmicutes	Bacilli	Izemoplasmatales	Izemoplasmataceae	Izemoplasmataceae		12	28	31	55	0	37	63	2	38	23	51	3	22	15	4	26	42	0	14	40	0	32	27	10	10	9	22	9	4	6	0	56	49	8	9	28	6	0	0	11	3
67	Genus_66	d__Bacteria	Firmicutes	Bacilli	Izemoplasmatales	Izemoplasmatales	Izemoplasmatales		0	72	48	45	0	103	78	0	44	66	67	0	23	17	0	72	59	0	39	87	5	65	65	0	49	14	48	10	33	0	0	54	81	0	26	78	81	0	13	55	0
68	Genus_57	d__Bacteria	Firmicutes	Bacilli	Lactobacillales	Lactobacillaceae	Lactobacillus		2587	736	1430	3356	1210	2443	3335	4310	2406	697	2241	748	1300	431	2842	2563	4329	2113	1886	3756	2910	2334	1247	1402	1192	795	1044	3864	2086	136	4425	1862	2726	3690	1472	2358	2229	1867	344	2480	4135
69	Genus_56	d__Bacteria	Firmicutes	Bacilli	Lactobacillales	Lactobacillaceae	Pediococcus		0	0	0	8	0	16	0	0	17	0	21	0	0	0	0	22	0	0	0	0	0	0	0	0	0	0	0	0	0	0	33	0	10	14	0	0	0	0	0	0	20
70	Genus_74	d__Bacteria	Firmicutes	Bacilli	Lactobacillales	Streptococcaceae	Streptococcus		2129	941	3832	2759	3915	4188	3415	5901	5573	693	4647	2228	3323	954	3232	4443	4302	4613	3831	5778	5151	5242	2056	3636	4585	539	3186	4174	2841	172	4205	4181	3832	3854	672	5038	5463	3366	1402	3782	3859
71	Genus_86	d__Bacteria	Firmicutes	Bacilli	RF39	RF39	RF39		6	10	0	247	0	689	16	0	39	3	47	5	13	9	6	17	158	0	144	14	2	33	74	0	29	0	14	0	0	0	0	71	5	0	0	12	22	0	64	19	0
72	Genus_52	d__Bacteria	Firmicutes	Bacilli	Thermoactinomycetales	Thermoactinomycetaceae	Thermoactinomyces		0	0	5	0	0	0	5	0	0	0	0	8	0	0	0	0	0	7	0	0	0	0	5	8	0	0	0	0	5	0	0	0	0	3	0	0	0	7	0	0	0
73	Genus_60	d__Bacteria	Firmicutes	Clostridia	Christensenellales	Christensenellaceae	Christensenellaceae_R-7_group		638	1259	1057	926	437	1664	1197	682	1022	1366	1470	562	767	1097	539	1324	758	511	857	1303	694	1166	2780	985	936	1125	1765	654	959	12	456	1160	1209	678	534	950	2874	553	794	1205	334
74	Genus_48	d__Bacteria	Firmicutes	Clostridia	Christensenellales	Christensenellaceae	uncultured		30	22	0	53	20	89	31	58	24	24	16	25	62	0	48	38	38	21	51	63	56	0	19	12	104	22	37	95	27	0	29	87	56	49	17	12	32	7	0	36	50
75	Genus_144	d__Bacteria	Firmicutes	Clostridia	Clostridia	Hungateiclostridiaceae	Ruminiclostridium		0	0	35	31	0	0	19	0	40	0	65	0	29	39	0	28	31	0	25	19	0	21	34	0	22	0	79	0	30	0	0	0	12	0	0	35	31	0	22	18	0
76	Genus_145	d__Bacteria	Firmicutes	Clostridia	Clostridia	Hungateiclostridiaceae	Saccharofermentans		71	167	29	17	31	30	32	0	23	109	14	10	10	6	0	121	0	21	15	44	9	49	22	0	34	88	112	0	116	0	7	41	38	0	44	162	91	0	69	154	0
77	Genus_136	d__Bacteria	Firmicutes	Clostridia	Clostridia	Hungateiclostridiaceae	UCG-012		33	56	74	0	0	60	42	0	65	29	85	0	37	59	0	19	33	0	19	24	0	16	23	0	21	17	73	0	0	0	0	12	9	0	21	14	18	0	6	17	0
78	Genus_108	d__Bacteria	Firmicutes	Clostridia	Clostridia_UCG-014	Clostridia_UCG-014	Clostridia_UCG-014		13	63	0	15	0	33	907	16	62	86	180	29	3	2489	58	12	21	0	11	386	17	149	83	0	21	109	1828	61	22	6	12	0	198	29	0	95	127	13	65	530	0
79	Genus_47	d__Bacteria	Firmicutes	Clostridia	Clostridia_vadinBB60_group	Clostridia_vadinBB60_group	Clostridia_vadinBB60_group		61	142	189	134	108	454	139	75	240	116	405	73	162	168	88	297	151	146	138	142	99	228	311	87	96	151	100	87	155	6	22	146	109	54	27	203	148	62	115	81	88
80	Genus_46	d__Bacteria	Firmicutes	Clostridia	Clostridiales	Clostridiaceae	Clostridium_sensu_stricto_1		11	20	146	0	0	243	0	0	80	0	402	30	686	1461	0	0	0	0	83	0	6	44	939	0	861	0	1470	7	73	0	0	187	0	0	0	54	671	0	4171	1371	0
81	Genus_51	d__Bacteria	Firmicutes	Clostridia	Eubacteriales	Anaerofustaceae	Anaerofustis		0	12	5	18	9	16	18	6	5	5	7	0	7	0	3	6	14	0	9	12	11	12	0	14	11	11	4	0	5	0	0	30	14	0	4	21	10	0	0	8	0
82	Genus_49	d__Bacteria	Firmicutes	Clostridia	Eubacteriales	Eubacteriaceae	Eubacterium		0	47	0	0	0	19	109	0	0	0	0	0	0	0	0	0	12	0	9	96	0	0	25	0	0	0	0	5	0	0	0	7	63	0	0	0	26	0	0	0	0
83	Genus_50	d__Bacteria	Firmicutes	Clostridia	Eubacteriales	Eubacteriaceae	Pseudoramibacter		0	48	0	35	11	46	43	70	23	39	26	37	0	0	83	16	56	32	18	37	104	22	15	108	0	23	17	98	29	0	53	25	45	96	20	0	31	66	0	0	51
84	Genus_106	d__Bacteria	Firmicutes	Clostridia	Lachnospirales	Defluviitaleaceae	Defluviitaleaceae_UCG-011		0	2	0	0	3	0	0	18	0	0	0	0	0	0	5	0	0	3	0	0	10	0	0	6	0	4	0	8	0	0	6	0	9	6	0	0	0	0	0	0	0
85	Genus_157	d__Bacteria	Firmicutes	Clostridia	Lachnospirales	Lachnospiraceae	[Eubacterium]_hallii_group		136	188	182	209	0	290	145	66	195	150	186	23	202	75	43	194	175	0	103	123	51	153	123	46	103	150	158	47	115	4	26	195	108	17	115	119	91	36	55	96	14
86	Genus_160	d__Bacteria	Firmicutes	Clostridia	Lachnospirales	Lachnospiraceae	[Eubacterium]_ruminantium_group		64	172	50	193	340	0	76	0	0	141	73	13	37	83	91	219	494	275	34	291	0	37	426	61	55	72	103	128	193	35	95	79	222	41	32	80	406	0	413	186	41
87	Genus_167	d__Bacteria	Firmicutes	Clostridia	Lachnospirales	Lachnospiraceae	[Eubacterium]_ventriosum_group		0	17	52	0	14	50	0	0	61	0	56	0	13	0	0	59	0	32	0	0	0	41	40	18	22	7	108	11	43	0	17	0	0	11	0	0	34	0	16	52	6
88	Genus_162	d__Bacteria	Firmicutes	Clostridia	Lachnospirales	Lachnospiraceae	[Eubacterium]_xylanophilum_group		0	17	95	86	0	95	50	27	77	22	67	49	51	82	0	45	40	0	54	15	19	17	47	0	0	20	22	12	28	0	0	13	0	17	0	0	12	0	0	12	0
89	Genus_176	d__Bacteria	Firmicutes	Clostridia	Lachnospirales	Lachnospiraceae	[Ruminococcus]_gauvreauii_group		0	79	51	117	44	108	122	166	7	117	72	102	68	55	74	80	58	135	107	127	245	83	23	209	0	72	103	137	0	10	62	74	94	203	55	58	114	159	39	51	153
90	Genus_175	d__Bacteria	Firmicutes	Clostridia	Lachnospirales	Lachnospiraceae	Acetitomaculum		53	54	64	66	54	93	35	109	0	13	105	54	30	45	69	100	0	46	17	128	134	52	56	82	73	28	76	103	72	0	54	116	75	81	28	72	74	66	0	25	52
91	Genus_181	d__Bacteria	Firmicutes	Clostridia	Lachnospirales	Lachnospiraceae	Agathobacter		0	0	0	20	25	52	17	17	21	20	25	25	16	0	17	18	30	43	0	15	14	21	26	23	12	23	0	16	12	0	39	23	14	0	0	14	16	0	20	14	22
92	Genus_163	d__Bacteria	Firmicutes	Clostridia	Lachnospirales	Lachnospiraceae	Anaerosporobacter		0	0	0	0	40	33	0	0	0	0	0	0	0	0	13	0	0	25	0	0	0	0	184	0	0	0	0	0	0	0	113	0	0	0	0	0	0	0	0	0	0
93	Genus_164	d__Bacteria	Firmicutes	Clostridia	Lachnospirales	Lachnospiraceae	Anaerostipes		0	0	0	0	0	10	0	20	0	0	0	42	0	0	0	0	0	0	0	0	0	0	0	28	0	0	0	0	0	0	0	0	0	0	0	0	0	19	0	0	0
94	Genus_168	d__Bacteria	Firmicutes	Clostridia	Lachnospirales	Lachnospiraceae	Blautia		0	0	27	34	0	0	0	0	52	0	38	0	0	38	0	0	0	0	0	0	0	19	0	0	16	0	0	0	22	0	0	0	0	0	0	15	43	0	8	0	0
95	Genus_173	d__Bacteria	Firmicutes	Clostridia	Lachnospirales	Lachnospiraceae	Butyrivibrio		63	51	342	398	355	225	280	200	200	108	325	236	262	127	149	443	492	355	133	161	163	200	277	190	74	85	132	179	164	18	217	210	119	108	57	243	150	144	52	155	69
96	Genus_166	d__Bacteria	Firmicutes	Clostridia	Lachnospirales	Lachnospiraceae	Coprococcus		77	91	10	100	75	83	53	128	40	115	31	59	41	5	58	30	45	41	40	60	95	39	18	73	47	114	22	79	11	0	60	63	48	74	81	26	42	38	24	19	29
97	Genus_172	d__Bacteria	Firmicutes	Clostridia	Lachnospirales	Lachnospiraceae	Lachnoclostridium		112	194	248	143	546	337	131	724	260	176	298	606	128	133	386	219	182	761	91	142	457	218	253	614	120	199	204	462	127	0	517	183	183	548	86	158	181	369	75	211	377
98	Genus_179	d__Bacteria	Firmicutes	Clostridia	Lachnospirales	Lachnospiraceae	Lachnospiraceae_AC2044_group		0	40	225	151	405	82	71	87	149	82	289	274	227	268	96	156	74	199	61	37	87	92	112	249	92	85	182	103	61	0	125	0	0	85	0	0	62	50	0	69	61
99	Genus_177	d__Bacteria	Firmicutes	Clostridia	Lachnospirales	Lachnospiraceae	Lachnospiraceae_FCS020_group		33	0	13	5	277	60	10	0	0	36	17	134	39	0	26	32	0	426	20	0	0	24	68	154	0	0	0	117	0	0	254	32	0	22	0	0	65	70	0	0	55
100	Genus_170	d__Bacteria	Firmicutes	Clostridia	Lachnospirales	Lachnospiraceae	Lachnospiraceae_FE2018_group		8	20	0	0	0	0	11	26	8	0	12	16	0	0	24	12	19	0	14	0	23	16	0	17	15	0	0	41	11	0	0	14	0	18	0	13	0	0	0	0	0
101	Genus_158	d__Bacteria	Firmicutes	Clostridia	Lachnospirales	Lachnospiraceae	Lachnospiraceae_NC2004_group		0	0	0	0	49	14	0	19	0	0	0	0	0	0	11	0	0	0	0	0	13	0	0	0	0	28	0	0	0	0	0	10	9	10	0	0	0	0	27	0	0
102	Genus_187	d__Bacteria	Firmicutes	Clostridia	Lachnospirales	Lachnospiraceae	Lachnospiraceae_ND3007_group		39	55	0	0	0	17	0	0	0	47	0	0	0	24	0	0	0	0	35	0	0	0	0	0	12	65	23	0	0	0	0	46	0	0	0	0	10	0	80	67	0
103	Genus_174	d__Bacteria	Firmicutes	Clostridia	Lachnospirales	Lachnospiraceae	Lachnospiraceae_NK3A20_group		105	168	235	204	120	360	106	215	261	186	542	82	212	156	188	224	212	46	167	181	115	297	465	201	147	92	195	130	104	0	167	255	130	179	34	305	343	41	45	141	93
104	Genus_188	d__Bacteria	Firmicutes	Clostridia	Lachnospirales	Lachnospiraceae	Lachnospiraceae_NK4A136_group		66	101	0	29	243	0	26	62	32	43	30	378	0	0	68	34	61	119	34	73	81	34	74	111	7	136	0	113	26	0	83	59	65	11	10	63	40	46	147	92	0
105	Genus_184	d__Bacteria	Firmicutes	Clostridia	Lachnospirales	Lachnospiraceae	Lachnospiraceae_UCG-002		0	0	15	0	0	46	0	0	0	0	64	0	40	10	0	0	0	0	0	44	0	44	0	3	0	24	58	0	0	0	0	46	0	19	0	0	0	0	22	0	0
106	Genus_159	d__Bacteria	Firmicutes	Clostridia	Lachnospirales	Lachnospiraceae	Lachnospiraceae_UCG-006		0	17	0	14	0	16	0	16	0	14	0	0	0	0	5	9	0	0	0	20	9	0	0	11	0	0	0	12	0	0	0	0	0	0	0	8	16	0	0	9	0
107	Genus_165	d__Bacteria	Firmicutes	Clostridia	Lachnospirales	Lachnospiraceae	Lachnospiraceae_UCG-008		0	0	0	0	0	0	0	12	0	0	0	5	0	0	17	2	17	0	0	25	2	0	9	11	0	0	0	13	0	0	0	12	6	11	5	0	15	0	0	0	0
108	Genus_178	d__Bacteria	Firmicutes	Clostridia	Lachnospirales	Lachnospiraceae	Lachnospiraceae_UCG-009		0	0	0	0	40	0	0	0	0	0	0	29	0	0	0	0	0	84	0	0	0	0	0	0	0	0	0	0	0	0	37	0	0	20	0	0	0	0	0	0	0
109	Genus_186	d__Bacteria	Firmicutes	Clostridia	Lachnospirales	Lachnospiraceae	Lachnospiraceae_XPB1014_group		127	99	1287	725	37	1440	622	46	827	247	1387	87	799	1155	56	1388	841	92	752	541	0	779	2976	60	602	259	1431	49	753	22	34	633	470	39	67	836	2880	60	534	850	24
110	Genus_169	d__Bacteria	Firmicutes	Clostridia	Lachnospirales	Lachnospiraceae	Marvinbryantia		49	0	19	36	0	33	22	21	0	52	26	12	20	20	23	54	0	0	0	21	25	20	0	0	80	0	29	22	0	0	18	20	29	13	0	19	21	25	0	25	0
111	Genus_180	d__Bacteria	Firmicutes	Clostridia	Lachnospirales	Lachnospiraceae	Oribacterium		190	209	657	621	629	977	507	632	817	353	835	665	668	435	545	809	736	742	450	454	509	581	437	575	391	359	301	580	358	22	676	522	519	640	133	394	417	441	246	372	475
112	Genus_189	d__Bacteria	Firmicutes	Clostridia	Lachnospirales	Lachnospiraceae	probable_genus_10		0	0	0	53	816	46	62	239	0	0	0	530	36	104	87	48	26	731	62	68	212	34	114	306	73	0	136	133	60	11	507	45	60	234	0	104	161	158	96	94	155
113	Genus_182	d__Bacteria	Firmicutes	Clostridia	Lachnospirales	Lachnospiraceae	Pseudobutyrivibrio		0	29	72	103	75	182	93	49	98	38	269	68	75	47	28	79	150	77	137	117	58	117	256	41	39	35	42	36	75	0	58	100	93	48	25	99	150	33	71	55	0
114	Genus_185	d__Bacteria	Firmicutes	Clostridia	Lachnospirales	Lachnospiraceae	Roseburia		23	59	69	103	0	117	87	32	95	87	146	18	65	115	11	99	62	0	30	147	46	85	178	0	85	39	134	0	97	8	11	117	191	0	31	98	133	15	39	85	0
115	Genus_183	d__Bacteria	Firmicutes	Clostridia	Lachnospirales	Lachnospiraceae	Shuttleworthia		21	17	0	0	0	0	0	0	0	69	0	0	0	0	0	0	0	0	0	0	0	0	0	21	0	52	0	0	12	0	0	0	0	0	0	0	0	14	0	0	0
116	Genus_171	d__Bacteria	Firmicutes	Clostridia	Lachnospirales	Lachnospiraceae	Syntrophococcus		0	15	34	61	0	64	75	56	51	55	64	0	45	37	41	55	116	17	44	29	0	99	67	11	55	31	26	54	35	0	0	40	26	24	0	27	73	0	17	30	39
117	Genus_107	d__Bacteria	Firmicutes	Clostridia	Lachnospirales	Lachnospiraceae	Tyzzerella		0	0	0	0	9	17	0	0	0	0	3	0	0	11	0	10	7	0	0	0	0	0	0	0	0	0	0	0	0	0	0	0	0	0	0	0	0	0	0	0	0
118	Genus_161	d__Bacteria	Firmicutes	Clostridia	Lachnospirales	Lachnospiraceae	uncultured		21	93	99	133	0	91	151	64	98	97	162	12	33	103	34	238	123	8	63	132	45	105	152	51	108	119	192	47	134	0	0	145	138	25	20	96	201	34	111	76	13
119	Genus_142	d__Bacteria	Firmicutes	Clostridia	Monoglobales	Monoglobaceae	Monoglobus		0	26	0	0	0	57	42	39	0	0	0	0	30	32	18	15	57	20	0	33	31	19	0	6	40	35	48	9	22	0	0	32	66	0	0	29	14	0	65	0	0
120	Genus_137	d__Bacteria	Firmicutes	Clostridia	Oscillospirales	[Eubacterium]_coprostanoligenes_group	[Eubacterium]_coprostanoligenes_group		78	248	58	83	130	182	185	198	82	200	278	64	36	74	63	75	95	102	52	175	210	115	171	62	112	86	189	94	74	10	16	144	223	179	35	122	262	95	98	141	38
121	Genus_156	d__Bacteria	Firmicutes	Clostridia	Oscillospirales	Butyricicoccaceae	UCG-009		0	0	0	5	5	9	0	12	0	0	9	16	0	0	8	0	0	7	0	0	5	0	0	0	0	9	0	10	0	0	5	0	0	0	0	6	0	0	9	0	0
122	Genus_153	d__Bacteria	Firmicutes	Clostridia	Oscillospirales	Oscillospiraceae	Colidextribacter		20	12	0	0	14	0	0	25	10	22	17	0	0	0	15	0	0	0	0	0	19	13	19	18	0	21	8	19	14	0	20	8	0	0	6	0	13	7	0	0	13
123	Genus_151	d__Bacteria	Firmicutes	Clostridia	Oscillospirales	Oscillospiraceae	Intestinimonas		0	0	0	0	38	18	10	50	0	0	17	39	0	0	39	0	0	85	0	0	52	0	16	78	0	0	0	53	0	0	87	0	0	56	0	0	22	73	0	0	29
124	Genus_154	d__Bacteria	Firmicutes	Clostridia	Oscillospirales	Oscillospiraceae	NK4A214_group		188	423	171	245	60	387	261	152	242	297	281	62	76	213	129	299	278	80	160	277	91	168	414	148	240	242	360	48	192	0	27	190	274	54	154	212	402	102	141	290	16
125	Genus_149	d__Bacteria	Firmicutes	Clostridia	Oscillospirales	Oscillospiraceae	Oscillibacter		0	0	0	0	28	0	6	28	9	0	0	17	0	11	15	0	0	35	0	0	20	8	0	27	0	5	0	8	0	0	31	0	0	40	0	0	0	14	0	0	13
126	Genus_147	d__Bacteria	Firmicutes	Clostridia	Oscillospirales	Oscillospiraceae	Papillibacter		112	189	110	198	0	297	194	0	104	148	120	0	117	44	0	176	317	0	51	166	0	122	142	0	125	87	194	0	85	0	0	198	172	0	116	157	262	0	92	91	0
127	Genus_148	d__Bacteria	Firmicutes	Clostridia	Oscillospirales	Oscillospiraceae	UCG-002		0	44	338	146	87	254	97	145	217	95	241	70	145	204	140	249	120	204	105	79	110	194	252	221	144	66	247	143	152	8	149	125	119	144	0	125	221	166	81	106	102
128	Genus_150	d__Bacteria	Firmicutes	Clostridia	Oscillospirales	Oscillospiraceae	UCG-005		32	108	30	75	18	139	76	85	58	68	92	85	86	40	71	48	60	55	71	111	70	79	37	139	76	60	65	52	75	0	22	123	147	41	31	72	129	63	55	78	52
129	Genus_152	d__Bacteria	Firmicutes	Clostridia	Oscillospirales	Oscillospiraceae	uncultured		0	59	41	0	0	69	0	77	60	0	62	0	46	0	18	69	0	27	43	87	86	49	65	112	0	38	0	70	55	0	0	61	0	81	0	64	67	55	0	0	0
130	Genus_138	d__Bacteria	Firmicutes	Clostridia	Oscillospirales	Oscillospirales	Hydrogenoanaerobacterium		0	0	0	0	0	0	0	29	0	0	0	18	0	0	42	0	0	29	4	0	59	0	0	29	0	0	0	38	0	0	37	0	0	43	0	0	0	32	0	0	34
131	Genus_139	d__Bacteria	Firmicutes	Clostridia	Oscillospirales	Ruminococcaceae	Angelakisella		0	0	44	25	0	20	0	15	28	0	27	0	15	9	0	41	12	6	18	15	25	31	0	14	0	0	13	14	0	0	0	17	0	6	0	25	11	8	0	33	10
132	Genus_134	d__Bacteria	Firmicutes	Clostridia	Oscillospirales	Ruminococcaceae	Ruminococcaceae		9	17	0	0	0	0	0	0	0	34	0	0	0	0	0	0	0	0	9	0	0	0	0	0	0	33	0	0	0	0	0	20	0	0	9	0	0	0	42	0	0
133	Genus_133	d__Bacteria	Firmicutes	Clostridia	Oscillospirales	Ruminococcaceae	Ruminococcus		63	194	297	296	661	511	191	84	154	276	381	17	154	735	149	533	305	166	303	278	144	339	1259	60	301	332	485	100	395	12	48	283	204	155	105	398	783	67	528	283	68
134	Genus_140	d__Bacteria	Firmicutes	Clostridia	Oscillospirales	Ruminococcaceae	UBA1819		0	0	0	0	0	0	0	4	0	0	0	0	0	0	0	0	0	0	0	0	0	5	4	0	0	0	0	0	0	0	0	0	0	0	0	13	0	4	0	0	0
135	Genus_141	d__Bacteria	Firmicutes	Clostridia	Oscillospirales	Ruminococcaceae	uncultured		20	37	4	34	21	104	27	61	27	10	44	42	47	6	101	41	24	20	36	38	51	53	0	102	88	52	53	98	40	5	42	51	113	0	5	37	67	92	78	23	54
136	Genus_155	d__Bacteria	Firmicutes	Clostridia	Oscillospirales	UCG-010	UCG-010		21	201	50	186	4	298	194	144	22	120	85	32	99	110	104	66	231	26	114	289	122	45	156	61	116	140	251	146	179	0	14	184	310	105	70	55	224	10	128	142	87
137	Genus_135	d__Bacteria	Firmicutes	Clostridia	Oscillospirales	uncultured	uncultured		3	0	9	11	0	7	0	0	0	0	0	0	12	0	0	0	6	0	8	13	0	17	0	0	20	0	0	0	0	0	0	0	6	0	0	0	0	0	0	8	0
138	Genus_61	d__Bacteria	Firmicutes	Clostridia	Peptococcales	Peptococcaceae	uncultured		42	122	27	155	0	195	200	51	41	95	95	47	88	14	32	99	141	0	100	225	62	50	30	107	167	41	75	39	58	4	0	205	236	54	55	67	94	57	19	52	19
139	Genus_99	d__Bacteria	Firmicutes	Clostridia	Peptostreptococcales-Tissierellales	Anaerovoracaceae	[Eubacterium]_brachy_group		0	0	0	0	0	0	0	0	0	0	0	0	0	0	0	0	0	0	0	0	12	0	8	0	0	0	0	0	0	0	11	4	0	0	0	0	0	0	0	0	0
140	Genus_102	d__Bacteria	Firmicutes	Clostridia	Peptostreptococcales-Tissierellales	Anaerovoracaceae	[Eubacterium]_nodatum_group		24	40	43	135	70	138	70	174	49	27	38	123	24	28	239	85	195	194	73	114	204	65	57	274	87	36	54	301	59	10	155	93	139	222	24	78	69	259	29	55	221
141	Genus_103	d__Bacteria	Firmicutes	Clostridia	Peptostreptococcales-Tissierellales	Anaerovoracaceae	[Eubacterium]_saphenum_group		0	19	40	73	0	51	46	0	38	35	41	0	32	18	8	37	67	0	33	58	9	62	0	0	0	0	48	0	40	0	0	0	41	0	20	72	57	0	22	31	0
142	Genus_100	d__Bacteria	Firmicutes	Clostridia	Peptostreptococcales-Tissierellales	Anaerovoracaceae	Amnipila		13	20	10	0	0	24	8	20	31	12	28	15	15	0	18	28	17	0	0	13	18	16	21	18	30	0	31	45	37	0	8	9	0	17	13	12	36	19	15	20	38
143	Genus_97	d__Bacteria	Firmicutes	Clostridia	Peptostreptococcales-Tissierellales	Anaerovoracaceae	Anaerovorax		13	58	38	57	39	126	83	35	74	69	82	71	22	41	62	50	68	52	58	74	61	43	94	75	50	19	64	67	49	0	36	41	55	34	34	24	61	14	41	56	47
144	Genus_105	d__Bacteria	Firmicutes	Clostridia	Peptostreptococcales-Tissierellales	Anaerovoracaceae	Family_XIII_AD3011_group		72	273	137	213	37	271	235	153	222	191	282	97	151	90	37	193	205	52	183	300	126	254	144	135	281	151	138	138	201	17	110	326	357	140	116	335	390	126	38	190	80
145	Genus_101	d__Bacteria	Firmicutes	Clostridia	Peptostreptococcales-Tissierellales	Anaerovoracaceae	Family_XIII_UCG-001		21	23	31	38	0	69	50	8	49	19	59	11	27	0	26	52	60	6	30	65	15	51	32	26	57	16	58	26	81	3	8	34	72	16	13	46	93	16	17	34	2
146	Genus_104	d__Bacteria	Firmicutes	Clostridia	Peptostreptococcales-Tissierellales	Anaerovoracaceae	Mogibacterium		139	165	277	119	90	283	178	159	261	206	295	53	138	199	111	343	165	113	160	177	151	268	319	161	201	175	404	191	294	16	102	212	223	185	108	238	486	95	172	236	103
147	Genus_98	d__Bacteria	Firmicutes	Clostridia	Peptostreptococcales-Tissierellales	Anaerovoracaceae	uncultured		0	0	0	0	0	0	0	0	0	0	0	0	0	0	0	0	0	0	0	0	0	0	0	0	0	0	0	19	0	0	0	0	0	0	0	9	0	0	0	0	36
148	Genus_143	d__Bacteria	Firmicutes	Clostridia	uncultured	uncultured	uncultured		0	0	0	15	0	12	0	0	0	0	0	0	0	0	8	0	0	0	0	22	0	0	0	0	0	44	0	8	0	0	0	13	32	8	25	0	0	37	0	0	0
149	Genus_62	d__Bacteria	Firmicutes	Desulfitobacteriia	Desulfitobacteriales	uncultured	uncultured		0	0	5	0	6	10	0	0	8	0	14	0	4	10	0	0	0	0	0	0	0	7	16	0	0	0	0	0	6	0	0	13	17	0	0	0	16	0	0	9	0
150	Genus_45	d__Bacteria	Firmicutes	Negativicutes	Acidaminococcales	Acidaminococcaceae	Acidaminococcus		18	45	42	153	16	184	153	45	68	21	83	0	67	19	27	104	220	26	95	164	23	114	35	0	35	0	0	0	110	0	22	106	125	27	13	99	33	14	29	39	0
151	Genus_44	d__Bacteria	Firmicutes	Negativicutes	Acidaminococcales	Acidaminococcaceae	Succiniclasticum		272	458	321	172	17	469	196	96	314	319	333	62	152	326	0	375	209	29	184	261	68	292	341	0	179	437	558	59	161	14	0	301	371	24	279	236	450	64	201	378	28
152	Genus_80	d__Bacteria	Firmicutes	Negativicutes	Veillonellales-Selenomonadales	Selenomonadaceae	Anaerovibrio		34	0	25	26	55	33	28	110	43	0	47	68	27	55	55	45	31	79	22	28	77	59	38	90	18	26	39	52	0	0	74	15	23	63	0	65	37	56	0	44	73
153	Genus_82	d__Bacteria	Firmicutes	Negativicutes	Veillonellales-Selenomonadales	Selenomonadaceae	Schwartzia		144	98	163	286	0	547	271	40	270	218	441	0	305	243	54	261	258	0	273	287	0	233	386	28	269	293	128	41	200	0	33	379	258	22	103	220	157	25	215	143	36
154	Genus_79	d__Bacteria	Firmicutes	Negativicutes	Veillonellales-Selenomonadales	Selenomonadaceae	Selenomonas		484	89	504	228	78	469	198	84	523	206	547	73	402	366	93	616	497	62	210	219	62	457	374	85	195	333	439	85	303	0	113	220	245	64	127	291	328	101	172	653	63
155	Genus_81	d__Bacteria	Firmicutes	Negativicutes	Veillonellales-Selenomonadales	Selenomonadaceae	uncultured		92	63	268	159	0	946	287	6	371	50	708	0	459	290	0	486	343	0	392	436	0	165	803	0	478	137	182	0	259	16	0	283	257	0	60	156	405	0	550	379	0
156	Genus_85	d__Bacteria	Firmicutes	Negativicutes	Veillonellales-Selenomonadales	Selenomonadaceae	Veillonellaceae_UCG-001		15	29	87	92	0	83	93	0	114	24	129	0	102	172	0	120	150	0	59	107	0	119	167	0	114	29	201	0	85	8	0	70	156	0	27	139	221	0	155	168	0
157	Genus_83	d__Bacteria	Firmicutes	Negativicutes	Veillonellales-Selenomonadales	Veillonellaceae	Dialister		113	138	60	170	350	275	157	828	0	72	75	610	90	43	738	165	186	762	150	221	725	159	0	821	88	0	26	807	158	6	843	147	234	763	106	136	131	737	0	66	689
158	Genus_84	d__Bacteria	Firmicutes	Negativicutes	Veillonellales-Selenomonadales	Veillonellaceae	Megasphaera		4578	5750	2356	3914	4648	6516	3453	5962	3377	2394	3430	4317	2551	2855	4779	4706	5225	5491	2607	4713	5550	3591	2536	4926	2874	5058	2138	5401	3477	212	4345	3829	4472	5480	3335	3519	2371	2760	1825	2920	4871
159	Genus_59	d__Bacteria	Firmicutes	Syntrophomonadia	Syntrophomonadales	Syntrophomonadaceae	Syntrophomonas		0	0	0	8	0	4	0	0	0	4	0	0	0	3	0	0	5	0	0	0	0	0	5	0	0	0	0	0	0	0	0	4	6	0	0	7	7	0	0	0	0
160	Genus_43	d__Bacteria	Firmicutes	uncultured	uncultured	uncultured	uncultured		0	4	0	0	0	0	0	0	0	0	0	0	0	0	0	0	3	0	0	0	0	4	0	0	0	0	0	0	0	0	0	0	0	0	5	0	0	0	0	0	0
161	Genus_23	d__Bacteria	Planctomycetota	Planctomycetes	Pirellulales	Pirellulaceae	CPla-4_termite_group		52	83	94	299	0	333	206	38	225	70	146	8	164	59	27	196	280	5	179	461	0	193	131	16	299	22	190	0	198	13	7	336	602	0	41	230	221	0	110	214	14
162	Genus_22	d__Bacteria	Planctomycetota	Planctomycetes	Pirellulales	Pirellulaceae	p-1088-a5_gut_group		109	125	106	95	54	160	149	145	94	85	124	91	85	84	148	71	86	193	75	225	145	65	67	212	94	184	106	168	38	9	131	74	163	161	85	58	112	109	8	97	80
163	Genus_16	d__Bacteria	Proteobacteria	Alphaproteobacteria	Acetobacterales	Acetobacteraceae	Acetobacter		4	5	9	8	5	7	6	0	0	5	9	0	5	0	7	4	9	13	6	0	6	0	5	7	0	3	0	20	0	0	12	0	0	9	5	0	0	0	0	0	9
164	Genus_18	d__Bacteria	Proteobacteria	Alphaproteobacteria	Rhodospirillales	uncultured	uncultured		10	83	98	40	66	255	63	46	90	102	96	54	191	124	40	47	70	56	30	63	34	47	154	71	13	140	65	47	44	0	69	21	115	52	10	45	88	30	34	84	41
165	Genus_1	d__Bacteria	Proteobacteria	Alphaproteobacteria	Rickettsiales	uncultured	uncultured		0	0	5	0	0	0	0	0	0	2	4	0	0	10	0	0	0	0	0	0	0	0	0	0	0	0	10	0	0	0	5	0	0	0	0	0	0	0	0	5	0
166	Genus_11	d__Bacteria	Proteobacteria	Gammaproteobacteria	Aeromonadales	Succinivibrionaceae	Anaerobiospirillum		17	13	0	0	36	0	0	31	12	30	12	17	15	0	25	0	0	30	0	0	18	0	0	0	0	16	0	19	0	0	20	0	0	17	0	0	0	16	0	0	16
167	Genus_7	d__Bacteria	Proteobacteria	Gammaproteobacteria	Aeromonadales	Succinivibrionaceae	Ruminobacter		88	231	283	310	2584	258	134	492	170	100	82	1181	133	318	488	291	537	2351	105	186	250	119	155	1570	34	260	124	521	298	6	953	121	192	230	62	99	62	756	63	63	455
168	Genus_12	d__Bacteria	Proteobacteria	Gammaproteobacteria	Aeromonadales	Succinivibrionaceae	Succinivibrio		295	92	144	112	1113	783	193	471	205	144	267	683	307	556	544	288	111	1329	227	192	370	261	330	591	167	171	338	484	86	17	773	256	282	419	95	288	216	373	485	377	467
169	Genus_6	d__Bacteria	Proteobacteria	Gammaproteobacteria	Aeromonadales	Succinivibrionaceae	Succinivibrionaceae_UCG-002		162	87	293	46	338	165	67	100	301	60	219	130	31	272	29	180	33	287	44	70	47	125	582	251	60	196	186	28	34	0	169	27	65	44	41	71	253	168	90	95	38
170	Genus_10	d__Bacteria	Proteobacteria	Gammaproteobacteria	Aeromonadales	Succinivibrionaceae	uncultured		0	0	0	0	0	9	7	9	0	0	0	92	21	0	0	0	14	0	0	0	0	0	2	104	0	0	0	14	0	0	45	0	0	14	0	0	0	66	28	0	19
171	Genus_8	d__Bacteria	Proteobacteria	Gammaproteobacteria	Burkholderiales	Sutterellaceae	Parasutterella		0	0	0	0	0	0	0	11	0	0	0	0	0	0	13	5	0	0	0	5	12	3	0	5	0	0	0	11	8	0	14	0	0	0	0	7	0	12	4	0	0
172	Genus_9	d__Bacteria	Proteobacteria	Gammaproteobacteria	Burkholderiales	Sutterellaceae	Sutterella		0	7	0	5	181	20	3	94	15	6	11	103	0	0	57	0	0	289	0	0	109	0	11	195	0	0	0	52	0	0	153	0	0	80	0	0	6	87	0	0	61
173	Genus_13	d__Bacteria	Proteobacteria	Gammaproteobacteria	Enterobacterales	Enterobacteriaceae	Escherichia-Shigella		0	0	13	0	0	0	0	0	0	0	0	0	0	0	0	0	10	11	0	0	0	0	0	0	0	7	0	0	8	0	0	0	10	0	0	17	0	0	0	0	0
174	Genus_15	d__Bacteria	Proteobacteria	Gammaproteobacteria	Oceanospirillales	Nitrincolaceae	Nitrincola		0	0	150	117	97	189	149	188	248	0	164	111	79	66	154	251	143	256	111	174	203	204	162	158	99	0	91	169	183	10	141	168	168	129	0	175	175	150	37	111	123
175	Genus_5	d__Bacteria	Proteobacteria	Gammaproteobacteria	Pseudomonadales	Moraxellaceae	Acinetobacter		14	10	0	11	0	5	0	0	0	7	10	8	0	0	6	8	0	7	0	0	0	13	6	0	0	7	0	0	0	0	10	0	0	12	8	0	8	8	0	0	10
176	Genus_14	d__Bacteria	Proteobacteria	Gammaproteobacteria	Pseudomonadales	Pseudomonadaceae	Pseudomonas		87	173	58	62	37	91	83	92	104	69	21	18	59	46	89	106	129	77	65	111	141	127	50	109	99	64	102	125	75	0	88	135	95	148	83	77	145	86	12	118	88
177	Genus_35	d__Bacteria	Spirochaetota	MVP-15	MVP-15	MVP-15	MVP-15		0	42	0	0	0	0	14	0	0	18	11	0	0	8	0	9	0	0	10	21	0	15	9	0	8	19	0	0	0	0	0	36	38	0	0	22	11	0	10	0	0
178	Genus_38	d__Bacteria	Spirochaetota	Spirochaetia	Spirochaetales	Spirochaetaceae	Sediminispirochaeta		17	0	8	8	0	20	12	0	13	6	6	0	0	10	0	16	0	0	8	6	0	8	6	0	15	19	15	0	0	0	0	13	0	0	8	0	0	0	0	9	0
179	Genus_39	d__Bacteria	Spirochaetota	Spirochaetia	Spirochaetales	Spirochaetaceae	Treponema		516	211	370	290	835	718	369	316	557	230	599	1499	198	344	562	798	449	1161	329	420	282	691	449	705	168	435	343	507	436	25	627	417	539	444	194	311	518	269	160	426	410
180	Genus_54	d__Bacteria	Synergistota	Synergistia	Synergistales	Synergistaceae	Fretibacterium		0	0	31	16	28	40	9	11	34	0	40	0	17	83	0	51	10	44	9	0	7	19	36	0	15	0	124	0	27	0	33	16	11	0	0	11	34	0	6	87	11
181	Genus_34	d__Bacteria	Synergistota	Synergistia	Synergistales	Synergistaceae	Pyramidobacter		15	34	7	8	0	25	9	42	15	20	28	28	7	5	29	35	4	8	7	24	41	30	30	45	14	15	18	23	5	0	11	15	24	33	12	34	44	32	10	21	0
182	Genus_55	d__Bacteria	Synergistota	Synergistia	Synergistales	Synergistaceae	uncultured		0	0	6	0	0	15	8	0	67	0	17	0	0	21	0	64	17	0	0	14	0	69	54	0	13	0	47	0	64	0	0	28	49	0	0	84	78	0	0	58	0
183	Genus_24	d__Bacteria	Verrucomicrobiota	Kiritimatiellae	WCHB1-41	WCHB1-41	WCHB1-41		176	191	370	174	107	341	49	82	236	209	290	132	209	293	175	346	274	499	206	98	136	265	173	446	254	306	293	173	198	13	321	184	210	134	99	217	269	476	310	198	71
184	Genus_37	d__Bacteria	Verrucomicrobiota	Lentisphaeria	Oligosphaerales	Oligosphaeraceae	horsej-a03		0	0	0	0	0	0	0	0	0	0	0	0	0	0	0	0	0	0	0	0	0	0	0	0	0	0	0	0	0	0	0	2	0	0	0	4	0	0	0	8	0
185	Genus_27	d__Bacteria	Verrucomicrobiota	Lentisphaeria	Victivallales	vadinBE97	vadinBE97		37	177	171	91	20	243	81	26	164	90	139	12	100	253	12	194	152	20	89	86	41	81	269	21	127	209	242	32	129	14	33	186	193	47	67	132	198	14	195	143	21
186	Genus_28	d__Bacteria	Verrucomicrobiota	Lentisphaeria	Victivallales	Victivallaceae	Victivallaceae		0	26	21	5	0	7	10	0	20	33	14	0	20	17	0	20	10	0	0	0	0	17	8	0	31	5	50	0	3	0	0	16	26	0	0	17	18	0	15	24	0
187	Genus_26	d__Bacteria	Verrucomicrobiota	Verrucomicrobiae	Opitutales	Puniceicoccaceae	uncultured		0	0	0	0	5	0	0	5	0	0	0	8	0	0	8	2	0	0	0	0	12	0	0	0	0	0	0	8	3	0	0	0	0	0	0	0	9	9	5	4	11
188	Genus_19	d__Bacteria	Verrucomicrobiota	Verrucomicrobiae	Pedosphaerales	Pedosphaeraceae	DEV114		42	118	106	140	14	153	169	82	81	99	89	41	110	105	58	186	159	8	112	222	58	139	178	61	284	49	201	46	201	17	6	264	300	63	33	169	302	45	205	214	34
189	Genus_53	d__Bacteria	WPS-2	WPS-2	WPS-2	WPS-2	WPS-2		35	37	0	0	0	11	0	0	0	30	0	0	0	0	0	0	0	0	0	0	0	0	0	0	0	35	0	0	0	0	0	10	10	0	18	0	0	0	0	4	0
[truncated: 127 more columns]

## Sheet: Table S7 arc_species_relative
	OTU	Kingdom	Phylum	Class	Order	Family	Genus	Species	SEA1	SEA10	SEA101	SEA102	SEA103	SEA105	SEA106	SEA107	SEA109	SEA11	SEA110	SEA111	SEA113	SEA114	SEA115	SEA117	SEA118	SEA119	SEA121	SEA122	SEA123	SEA125	SEA126	SEA127	SEA129	SEA13	SEA130	SEA131	SEA133	SEA134	SEA135	SEA137	SEA138	SEA139	SEA14	SEA141	SEA142	SEA143	SEA145	SEA146	SEA147
1	Species_1	Archaea	Euryarchaeota	Methanobacteria	Methanobacteriales	Methanobacteriaceae	Methanobrevibacter	Methanobrevibacter_gottschalkii_clade	0.44334	0.408257	0.207703	0.190283	0.655172	0.148903	0.278291	0.524691	0.184632	0.435366	0.19863	0.5	0.153595	0.31938	0.489796	0.169302	0.117919	1	0.167241	0.265009	0.446809	0.225547	0.224913	0.453659	0.146667	0.448718	0.490566	0.467532	0.158585	0	1	0.213465	0.249064	0.46875	0.47025	0.226977	0.287744	0.579545	0.162476	0.36875
2	Species_2	Archaea	Euryarchaeota	Methanobacteria	Methanobacteriales	Methanobacteriaceae	Methanobrevibacter	Methanobrevibacter_ruminantium_clade	0.127237	0.190826	0.0605227	0.217274	0.344828	0.127743	0.230947	0.475309	0.0960512	0.203659	0.10274	0.5	0.168301	0.0232558	0.408163	0.0930233	0.128324	0	0.17069	0.193825	0.553191	0.111623	0.083045	0.546341	0.2	0.1	0.0863952	0.532468	0.123198	0.486486	0	0.147783	0.139201	0.427083	0.151631	0.139535	0.0888099	0.420455	0.0638298	0.053125
3	Species_3	Archaea	Euryarchaeota	Methanobacteria	Methanobacteriales	Methanobacteriaceae	Methanosphaera	Methanosphaera_sp._ISO3-F5	0	0	0	0	0	0	0	0	0.00640342	0	0	0	0	0	0	0.0102326	0	0	0	0	0	0.0126582	0.0161476	0	0	0	0.00794439	0	0	0	0	0.0155993	0.0205993	0	0	0.015814	0.0257549	0	0	0.0125
4	Species_7	Archaea	Euryarchaeota	Methanomicrobia	Methanomicrobiales	Methanomicrobiaceae	Methanomicrobium	Methanomicrobium_mobile	0.0377734	0.0431193	0.169188	0.101215	0	0.174765	0.112009	0	0.11953	0.0487805	0.105023	0	0.138889	0.162791	0	0.150698	0.144509	0	0.156897	0.116638	0	0.131185	0.147636	0	0.114444	0.025641	0.0913605	0	0.129751	0.135135	0	0.0935961	0.0774032	0	0.024952	0.0902326	0.12167	0	0.305609	0.0927083
5	Species_8	Archaea	Euryarchaeota	Methanomicrobia	Methanosarcinales	Methanosarcinaceae	Methanimicrococcus	Methanimicrococcus_blatticola	0	0	0	0.0134953	0	0.0117555	0.00808314	0	0	0.00487805	0.00456621	0	0	0	0	0	0.0138728	0	0.0241379	0.0360206	0	0	0.00576701	0	0.0233333	0	0	0	0	0	0	0.0344828	0.036829	0	0	0.00930233	0.0044405	0	0.0154739	0
6	Species_6	Archaea	Euryarchaeota	Thermoplasmata	Methanomassiliicoccales	Methanomassiliicoccaceae	Group8	Group8_sp._WGK1	0.0536779	0.0559633	0.111417	0.0391363	0	0.05721	0.0681293	0	0.0971185	0.05	0.0958904	0	0.0947712	0	0	0.204651	0.067052	0	0.141379	0.161235	0	0.124281	0.114187	0	0.21	0.0333333	0.0307845	0	0.289646	0.378378	0	0.271757	0.267166	0.104167	0.0614203	0.130233	0.24778	0	0.237911	0.0322917
7	Species_4	Archaea	Euryarchaeota	Thermoplasmata	Methanomassiliicoccales	Methanomassiliicoccaceae	Group9	Group9_sp._CH1270	0	0	0.0275103	0	0	0.0736677	0	0	0.0170758	0	0.0513699	0	0.0800654	0.027907	0	0.0213953	0.0219653	0	0	0	0	0.0909091	0.0161476	0	0.0722222	0.0435897	0	0	0	0	0	0	0.0449438	0	0	0.0762791	0	0	0.0522244	0.0166667
8	Species_5	Archaea	Euryarchaeota	Thermoplasmata	Methanomassiliicoccales	Methanomassiliicoccaceae	Group9	Group9_sp._ISO4-G1	0.337972	0.301835	0.423659	0.438596	0	0.405956	0.30254	0	0.479189	0.257317	0.441781	0	0.364379	0.466667	0.102041	0.350698	0.506358	0	0.339655	0.227273	0	0.303797	0.392157	0	0.233333	0.348718	0.292949	0	0.29882	0	0	0.223317	0.164794	0	0.291747	0.311628	0.223801	0	0.162476	0.423958
[truncated: 127 more columns]

## Sheet: Table S8 arc_species_raw
	OTU	Kingdom	Phylum	Class	Order	Family	Genus	Species	SEA1	SEA10	SEA101	SEA102	SEA103	SEA105	SEA106	SEA107	SEA109	SEA11	SEA110	SEA111	SEA113	SEA114	SEA115	SEA117	SEA118	SEA119	SEA121	SEA122	SEA123	SEA125	SEA126	SEA127	SEA129	SEA13	SEA130	SEA131	SEA133	SEA134	SEA135	SEA137	SEA138	SEA139	SEA14	SEA141	SEA142	SEA143	SEA145	SEA146	SEA147
1	Species_1	Archaea	Euryarchaeota	Methanobacteria	Methanobacteriales	Methanobacteriaceae	Methanobrevibacter	Methanobrevibacter_gottschalkii_clade	223	445	151	141	19	190	241	85	173	357	174	49	94	206	48	182	102	16	97	309	63	196	195	93	132	350	494	36	121	0	21	260	399	45	245	244	324	51	84	354	0
2	Species_2	Archaea	Euryarchaeota	Methanobacteria	Methanobacteriales	Methanobacteriaceae	Methanobrevibacter	Methanobrevibacter_ruminantium_clade	64	208	44	161	10	163	200	77	90	167	90	49	103	15	40	100	111	0	99	226	78	97	72	112	180	78	87	41	94	18	0	180	223	41	79	150	100	37	33	51	0
3	Species_3	Archaea	Euryarchaeota	Methanobacteria	Methanobacteriales	Methanobacteriaceae	Methanosphaera	Methanosphaera_sp._ISO3-F5	0	0	0	0	0	0	0	0	6	0	0	0	0	0	0	11	0	0	0	0	0	11	14	0	0	0	8	0	0	0	0	19	33	0	0	17	29	0	0	12	0
4	Species_7	Archaea	Euryarchaeota	Methanomicrobia	Methanomicrobiales	Methanomicrobiaceae	Methanomicrobium	Methanomicrobium_mobile	19	47	123	75	0	223	97	0	112	40	92	0	85	105	0	162	125	0	91	136	0	114	128	0	103	20	92	0	99	5	0	114	124	0	13	97	137	0	158	89	0
5	Species_8	Archaea	Euryarchaeota	Methanomicrobia	Methanosarcinales	Methanosarcinaceae	Methanimicrococcus	Methanimicrococcus_blatticola	0	0	0	10	0	15	7	0	0	4	4	0	0	0	0	0	12	0	14	42	0	0	5	0	21	0	0	0	0	0	0	42	59	0	0	10	5	0	8	0	0
6	Species_6	Archaea	Euryarchaeota	Thermoplasmata	Methanomassiliicoccales	Methanomassiliicoccaceae	Group8	Group8_sp._WGK1	27	61	81	29	0	73	59	0	91	41	84	0	58	0	0	220	58	0	82	188	0	108	99	0	189	26	31	0	221	14	0	331	428	10	32	140	279	0	123	31	0
7	Species_4	Archaea	Euryarchaeota	Thermoplasmata	Methanomassiliicoccales	Methanomassiliicoccaceae	Group9	Group9_sp._CH1270	0	0	20	0	0	94	0	0	16	0	45	0	49	18	0	23	19	0	0	0	0	79	14	0	65	34	0	0	0	0	0	0	72	0	0	82	0	0	27	16	0
8	Species_5	Archaea	Euryarchaeota	Thermoplasmata	Methanomassiliicoccales	Methanomassiliicoccaceae	Group9	Group9_sp._ISO4-G1	170	329	308	325	0	518	262	0	449	211	387	0	223	301	10	377	438	0	197	265	0	264	340	0	210	272	295	0	228	0	0	272	264	0	152	335	252	0	84	407	0
[truncated: 127 more columns]

## Sheet: Table S9 correlation_core
CORE GENERA - CONTROL SAMPLES
	SPEARMAN R2 VALUES																	ADJUSTED P-VALUES
Genus	GasVol.ml.	pH	DM.dis..	CH4	CO2	H2	O2	DMD...	ACE	PROP	BUTY	VAL	CAP	BCFA	TOTAL	AP	NH3	GasVol.ml.	pH	DM.dis..	CH4	CO2	H2	O2	DMD...	ACE	PROP	BUTY	VAL	CAP	BCFA	TOTAL	AP	NH3
Desulfovibrio	0.00623857	0.577743	-0.18638	-0.379357	-0.299479	-0.314026	0.29876	-0.374028	-0.248358	0.378915	-0.139712	0.149724	-0.192576	-0.172036	-0.412333	-0.40697	0.00580906	0.985039	0.00105137	0.388294	0.048645	0.131824	0.109787	0.132598	0.068736	0.255409	0.0566264	0.579245	0.548897	0.419161	0.484625	0.0382806	0.0405161	0.985039
Ruminobacter	0.281568	0.0349939	-0.0242669	0.403654	0.417631	-0.0376653	-0.378002	0.208564	0.0392998	-0.00352829	0.0423418	-0.166106	0.0569101	0.072715	0.28773	0.0558136	-0.344661	0.144236	0.900782	0.929625	0.0347584	0.0267683	0.89639	0.049474	0.388294	0.89639	0.987495	0.891414	0.501751	0.840796	0.794108	0.172913	0.840796	0.0931716
Succinivibrio	0.209572	-0.13353	0.276896	0.379608	0.367972	-0.107963	-0.365034	0.14442	-0.295044	0.273709	0.0401194	-0.0953829	-0.133435	-0.00814952	0.331017	-0.340396	-0.212981	0.310736	0.575458	0.149825	0.048645	0.0549876	0.668619	0.0566264	0.579245	0.158666	0.200725	0.895202	0.718414	0.603801	0.982929	0.108576	0.0984498	0.350147
WCHB1-41	-0.0292444	0.115721	-0.0731265	0.355385	0.308658	-0.161628	-0.306615	-0.0583701	0.138479	0.19233	-0.0445156	-0.439906	-0.170794	0.22742	0.4355	-0.0352826	-0.634962	0.916607	0.63652	0.778796	0.0622463	0.117832	0.496018	0.118784	0.840796	0.582342	0.419161	0.887891	0.0251421	0.487975	0.309536	0.0264808	0.908707	0.000680736
Bifidobacterium	-0.00895589	0.280254	-0.294273	0.135249	0.190139	0.18243	-0.168968	0.11147	0.0334383	-0.0955379	0.1748	-0.158293	0.281789	0.163959	0.140151	0.116003	-0.256073	0.982929	0.148541	0.120562	0.579245	0.401139	0.423745	0.474452	0.675371	0.913891	0.718414	0.476432	0.526417	0.182509	0.509082	0.579245	0.668189	0.244041
Fibrobacter	0.251615	0.298088	0.00726272	-0.145022	-0.00102452	0.0566997	0.0940021	-0.0631773	-0.424861	0.0661148	0.338843	0.383997	0.109177	-0.16678	-0.2366	-0.246503	-0.0292601	0.202405	0.118784	0.982929	0.544032	0.997917	0.838889	0.709614	0.831434	0.0315864	0.810146	0.0990348	0.0544588	0.671459	0.499821	0.287027	0.258466	0.925424
Treponema	-0.0299265	0.200539	-0.0124064	0.172814	0.140274	-0.244531	-0.196201	0.0736495	0.162573	0.193948	-0.226149	-0.300999	-0.0866413	-0.055874	0.179228	-0.0661344	-0.166766	0.916607	0.346264	0.968644	0.461409	0.561957	0.246282	0.378048	0.79971	0.512782	0.41466	0.312098	0.148296	0.753472	0.840796	0.462784	0.810146	0.499821
Succiniclasticum	-0.14118	0.173726	-0.146766	0.249456	0.198339	-0.0328804	-0.186006	-0.0741839	0.196781	-0.163857	0.0558617	-0.386244	0.021261	0.405998	0.38567	0.247196	-0.331406	0.542638	0.440002	0.524218	0.233948	0.37048	0.910756	0.41466	0.798421	0.405082	0.509082	0.840796	0.0542868	0.945011	0.0407487	0.0542868	0.257157	0.108576
Clostridia_vadinBB60_group	0.316936	0.242191	0.160668	0.234416	0.310671	-0.0059824	-0.364684	0.0264857	-0.271592	0.231855	0.199457	0.0912299	0.0186548	-0.251603	0.0838128	-0.294329	-0.440539	0.0961517	0.233948	0.477195	0.263311	0.115193	0.985039	0.0566264	0.929625	0.202714	0.300715	0.396272	0.736444	0.956093	0.248645	0.76528	0.158666	0.0251421
Lactobacillus	0.0244398	0.167405	-0.0858183	-0.352281	-0.282763	0.257814	0.246142	-0.0720685	-0.0459751	-0.300603	0.113994	0.338825	0.331731	-0.168079	-0.499674	0.14063	0.502728	0.929625	0.46239	0.730984	0.0644713	0.158666	0.211736	0.244041	0.80449	0.884147	0.148296	0.668619	0.0990348	0.108576	0.496018	0.00927427	0.579245	0.00921788
Christensenellaceae_R-7_group	-0.171284	0.2003	-0.175806	0.154582	0.106463	-0.221966	-0.0840537	-0.181423	0.306736	0.0881507	-0.245087	-0.446411	-0.188537	0.199967	0.13667	0.122922	-0.492577	0.443063	0.346264	0.423745	0.517304	0.671406	0.300715	0.749095	0.474697	0.139729	0.74792	0.261253	0.023532	0.430396	0.395372	0.591233	0.638023	0.00973579
Streptococcus	0.0251918	0.432159	-0.176934	-0.393135	-0.34927	-0.272725	0.316749	-0.115152	-0.248005	0.37502	-0.171263	0.234984	-0.170074	-0.435137	-0.440729	-0.398751	0.0181853	0.929625	0.0191898	0.421293	0.0405161	0.0681692	0.178225	0.109526	0.671406	0.255409	0.0594314	0.487147	0.292026	0.490208	0.0264808	0.0251421	0.0476837	0.956873
Erysipelotrichaceae_UCG-002	0.145761	0.306481	-0.128389	-0.465018	-0.314306	-0.100611	0.242857	0.0634188	-0.422481	0.425902	-0.00866354	0.414861	-0.0087481	-0.55073	-0.448826	-0.511428	0.0688756	0.526417	0.109787	0.580387	0.0116518	0.109787	0.68415	0.247436	0.831434	0.0328507	0.031446	0.982929	0.0369027	0.982929	0.00339597	0.0233883	0.00850501	0.80449
Selenomonas	0.115809	0.21733	-0.00307598	0.277365	0.355809	-0.0956461	-0.308901	-0.0171942	-0.105686	0.101018	0.132888	-0.105173	0.0124355	0.240255	0.275192	-0.0963905	0.0177786	0.634425	0.29737	0.987495	0.172118	0.0622463	0.701445	0.117832	0.958014	0.68415	0.700537	0.604522	0.68415	0.972474	0.274748	0.198389	0.715931	0.956873
Schwartzia	0.1688	0.212805	0.0627873	0.145199	0.291276	-0.135602	-0.198728	-0.0696357	-0.360004	0.394854	0.175805	-0.0313764	-0.175921	0.101483	0.155946	-0.488348	-0.22171	0.455747	0.307716	0.807523	0.544032	0.145746	0.579245	0.37013	0.810146	0.0714944	0.048645	0.474452	0.916607	0.474452	0.700537	0.532706	0.0102208	0.322686
Dialister	0.260834	0.220626	0.0635341	-0.0812416	0.0755866	0.114084	-0.0245255	0.0451229	-0.316942	0.0631215	0.152665	0.395215	0.159802	-0.27256	-0.208633	-0.222199	0.045888	0.182509	0.287027	0.80449	0.761546	0.778796	0.653799	0.929625	0.889508	0.120672	0.824554	0.542638	0.048645	0.521384	0.202405	0.365941	0.322004	0.884147
Megasphaera	0.028986	0.130063	0.00570755	0.0280049	0.104926	0.316179	-0.0559647	-0.00461133	-0.278511	-0.338273	0.526544	0.407382	0.414596	0.20817	0.023122	0.0550788	0.152973	0.916607	0.579245	0.985039	0.925424	0.671459	0.109785	0.838889	0.987495	0.191472	0.0990348	0.00690935	0.0405161	0.0369027	0.366563	0.939971	0.84335	0.542638
Mogibacterium	0.0238775	0.356736	-0.295702	0.106948	0.105789	-0.0960154	-0.0753944	0.119647	0.01634	0.100673	-0.0166938	-0.0820282	-0.0692698	-0.0457731	0.149387	-0.0313722	-0.375906	0.929625	0.0559482	0.118784	0.671406	0.671406	0.701445	0.778796	0.66839	0.958014	0.700811	0.958014	0.771997	0.80449	0.884147	0.549068	0.916607	0.0590188
Family_XIII_AD3011_group	-0.0457397	0.465593	-0.302582	-0.295946	-0.244204	-0.173002	0.250699	-0.0756992	-0.141717	0.274233	-0.132604	0.0615092	-0.0584913	-0.240499	-0.194827	-0.262013	-0.211792	0.870661	0.00927427	0.109787	0.137685	0.246282	0.461409	0.230991	0.793201	0.579245	0.200262	0.604522	0.831434	0.838889	0.274748	0.413075	0.229111	0.352594
F082	0.0649655	0.426832	0.0125778	-0.239316	-0.244744	-0.264603	0.232006	0.0258919	-0.0411476	0.428684	-0.24508	-0.123555	-0.479092	-0.389102	-0.127941	-0.332835	-0.320467	0.802453	0.0209444	0.968644	0.254559	0.246282	0.198389	0.271782	0.930962	0.895202	0.0299322	0.261253	0.63696	0.0124276	0.0516749	0.625132	0.10779	0.118573
SP3-e08	0.121532	0.214502	-0.0751824	-0.28996	-0.275425	-0.22367	0.215144	0.117019	-0.211976	0.396835	-0.157668	0.215077	-0.214453	-0.552691	-0.272305	-0.36862	0.056928	0.606408	0.304345	0.771997	0.148231	0.174542	0.29737	0.314852	0.668619	0.352594	0.048645	0.526417	0.346264	0.346412	0.00339597	0.202405	0.062852	0.840796
Rikenellaceae_RC9_gut_group	0.20376	0.46678	-0.0733791	0.0412611	0.144714	-0.29809	-0.104632	-0.297892	-0.30641	0.466265	0.0751818	-0.000108563	-0.225408	-0.0769774	0.0486322	-0.495872	-0.325218	0.325371	0.00927427	0.778796	0.891061	0.544059	0.133255	0.671459	0.172283	0.139729	0.0175165	0.783851	0.999416	0.312386	0.781816	0.874551	0.00927427	0.112069
Prevotellaceae_YAB2003_group	-0.14949	-0.116549	-0.124566	-0.506608	-0.551067	0.039276	0.498132	0.232173	0.107564	-0.0453928	-0.286327	0.262699	0.0438632	-0.45745	-0.514551	0.0890024	0.383644	0.514599	0.634845	0.599468	0.00690935	0.00250351	0.895202	0.00829247	0.314459	0.675371	0.884532	0.174727	0.227997	0.889508	0.0202525	0.00829247	0.744548	0.0544588
Prevotella	-0.00560578	-0.106061	0.00741639	0.106	0.124392	0.401034	-0.0955796	0.161397	0.180915	-0.443196	0.148464	0.0223097	0.37273	0.0651891	-0.00445072	0.37811	0.0771381	0.985039	0.668619	0.982929	0.671406	0.616441	0.0364406	0.701445	0.532706	0.460685	0.0249651	0.551312	0.941042	0.0617425	0.813887	0.987495	0.0569112	0.781816
Paraprevotella	0.147533	-0.000563219	0.181686	0.580481	0.564272	0.0753368	-0.487922	-0.0274226	-0.0894027	-0.0482465	0.253498	-0.229612	-0.151321	0.35241	0.507104	-0.0275384	-0.347044	0.521384	0.998579	0.405082	0.00117043	0.00179533	0.778796	0.0088255	0.929625	0.74395	0.874978	0.246815	0.304519	0.544032	0.0829382	0.0088255	0.929625	0.0906517
Prevotellaceae_UCG-003	0.104977	0.265112	-0.0161665	0.331683	0.420969	0.211554	-0.356301	0.00395283	-0.231191	-0.139616	0.460561	0.0897321	0.251568	0.249416	0.267492	-0.0142322	-0.109253	0.668619	0.178225	0.956873	0.0931716	0.0263033	0.325371	0.0622463	0.987495	0.300715	0.579245	0.0191898	0.743789	0.248645	0.254559	0.213898	0.967999	0.671459
NK4A214_group	-0.234364	0.273053	-0.0932987	0.119297	0.0558876	-0.127882	-0.056081	-0.349104	0.296569	-0.190836	-0.127647	-0.366507	-0.120685	0.317187	0.0523887	0.266326	-0.181105	0.246815	0.162806	0.700537	0.63652	0.838889	0.603801	0.838889	0.0990348	0.155825	0.423511	0.625132	0.0644713	0.64513	0.120672	0.85575	0.216605	0.460685
Lachnoclostridium	0.0715702	0.418743	-0.208426	0.0736961	0.126292	-0.0797205	-0.0782828	-0.117411	-0.10535	0.040202	0.122214	-0.0976437	0.0405714	0.168247	0.112918	-0.0665798	-0.151184	0.781816	0.023532	0.312386	0.781816	0.606408	0.767557	0.771997	0.668619	0.68415	0.895202	0.638023	0.710125	0.895202	0.496018	0.668619	0.810146	0.544032
Butyrivibrio	0.0844815	0.131267	-0.142584	-0.166016	-0.167286	-0.108528	0.0999125	0.07835	-0.148383	0.0750061	0.0376816	0.326746	0.155478	-0.371234	-0.248432	-0.0921192	-0.108677	0.736162	0.579245	0.537611	0.480768	0.477007	0.668619	0.68675	0.783851	0.551312	0.783851	0.900782	0.109787	0.533604	0.0622463	0.255409	0.734698	0.672255
Lachnospiraceae_NK3A20_group	0.0334661	0.312475	-0.116039	-0.0732202	0.0408555	-0.157526	-0.0251457	0.0366296	-0.21344	0.384784	-0.0222843	0.00838694	0.00431725	-0.204786	-0.066113	-0.347113	-0.285579	0.906555	0.105654	0.634425	0.782991	0.891414	0.509082	0.929625	0.908707	0.349556	0.0544588	0.941042	0.982929	0.987495	0.378048	0.810146	0.0906517	0.175785
Oribacterium	0.255098	0.366141	-0.112723	-0.0519159	0.0373122	-0.242261	-0.00977651	-0.116674	-0.408045	0.370861	0.112915	0.163396	-0.122322	-0.0751345	-0.0191608	-0.448884	-0.118509	0.198389	0.0503514	0.638023	0.847082	0.896694	0.248405	0.982929	0.668619	0.0405161	0.0622463	0.668619	0.509905	0.638023	0.783851	0.955087	0.0233883	0.654676
Lachnospiraceae_XPB1014_group	0.164861	0.308319	-0.168427	0.0812397	0.118501	-0.219531	-0.106124	0.0361001	-0.134343	0.48814	-0.143687	-0.0811508	-0.300671	-0.34208	0.0560139	-0.390875	-0.552289	0.464713	0.109526	0.456155	0.761546	0.63696	0.306836	0.671406	0.909134	0.601442	0.0102208	0.575207	0.772289	0.148296	0.0961517	0.840796	0.0503514	0.00339597
CORE GENERA - A.TAXIFORMIS SAMPLES
	SPEARMAN R2 VALUES																	ADJUSTED P-VALUES
GENUS	GasVol.ml.	pH	DM.dis..	CH4	CO2	H2	O2	DMD...	ACE	PROP	BUTY	VAL	CAP	BCFA	TOTAL	AP	NH3	GasVol.ml.	pH	DM.dis..	CH4	CO2	H2	O2	DMD...	ACE	PROP	BUTY	VAL	CAP	BCFA	TOTAL	AP	NH3
Desulfovibrio	-0.325317	0.218979	0.0133301	-0.517867	-0.386815	-0.0344073	-0.00364065	-0.440452	-0.40133	-0.348181	-0.100178	-0.0325377	-0.00479568	-0.182499	-0.527811	-0.192663	-0.275657	0.0637993	0.274396	0.978058	0.000764624	0.023121	0.898706	0.984782	0.00685911	0.0167694	0.0430563	0.65703	0.904076	0.983564	0.375147	0.000659816	0.353945	0.131857
Ruminobacter	0.0591	-0.134504	0.201757	-0.62807	-0.0674096	0.177039	-0.192145	-0.377689	-0.402754	-0.246691	-0.190726	-0.211488	-0.109834	-0.188333	-0.223707	-0.459819	-0.54441	0.800663	0.534061	0.321493	1.32889e-05	0.772055	0.387864	0.355044	0.0262089	0.0164609	0.192121	0.358703	0.294953	0.62354	0.363806	0.258575	0.00456221	0.000392327
Succinivibrio	0.128459	-0.00992557	0.112298	-0.249046	0.0812737	0.248987	-0.230387	-0.0356122	-0.163333	-0.0307561	0.0826771	0.0213036	-0.00558354	-0.10741	-0.0171245	-0.117691	-0.264387	0.553251	0.980507	0.614329	0.187895	0.731071	0.187895	0.237067	0.892907	0.426727	0.909417	0.724437	0.951355	0.983564	0.629276	0.961817	0.590727	0.154806
WCHB1-41	0.0568792	-0.100401	0.123763	-0.199089	0.017844	-0.157283	0.059275	-0.0611195	0.0757917	0.118193	-0.25265	-0.169056	0.0406427	0.209952	0.115109	-0.122947	-0.2073	0.806939	0.65703	0.57147	0.328667	0.961817	0.450894	0.800663	0.798349	0.750334	0.590727	0.180225	0.412217	0.873772	0.299095	0.603451	0.573703	0.304052
Bifidobacterium	-0.0889561	-0.12242	0.142847	-0.41529	-0.120614	-0.0876632	-0.143961	-0.34245	-0.303328	-0.443595	-0.133633	-0.113568	0.134957	0.263039	-0.276855	0.00467587	-0.454061	0.700245	0.573703	0.499118	0.0125978	0.580939	0.704464	0.494227	0.0476649	0.0922176	0.00642081	0.537673	0.609734	0.534061	0.156804	0.129704	0.983564	0.00524532
Fibrobacter	0.148329	0.0681578	-0.147615	0.547657	0.328326	-0.00100841	0.0644687	0.351953	0.314253	0.212371	0.324184	0.237033	0.0984948	0.206725	0.269217	0.453799	0.443134	0.483057	0.771616	0.485599	0.000378304	0.060668	0.994115	0.785643	0.0420435	0.0767402	0.292388	0.064885	0.218116	0.662623	0.304132	0.145107	0.00524532	0.00642081
Treponema	0.0565877	0.128737	0.0680156	-0.169183	0.0765707	0.212778	-0.066179	-0.061616	-0.0863387	0.0498657	0.164047	0.182342	0.139019	0.0531978	0.0183568	0.00388806	-0.280854	0.806939	0.553251	0.771616	0.412217	0.748147	0.291941	0.776833	0.796932	0.710306	0.834833	0.426727	0.375147	0.518425	0.81892	0.961817	0.984782	0.125957
Succiniclasticum	-0.107263	-0.219795	-0.0690634	0.286943	-0.0423669	-0.350157	-0.199046	0.12866	0.106443	-0.00952415	-0.305247	-0.44533	-0.409019	-0.25864	-0.0911973	-0.0811104	0.0893767	0.629276	0.272247	0.768391	0.116903	0.86826	0.0421698	0.328667	0.553251	0.629276	0.980507	0.089291	0.00634391	0.0146332	0.167727	0.696818	0.731071	0.700245
Clostridia_vadinBB60_group	0.0123075	-0.0359423	0.126346	-0.185413	-0.0105474	-0.0378481	-0.199648	-0.227016	-0.27927	-0.283077	-0.0903269	-0.0554072	-0.0803215	-0.0862171	-0.21573	-0.0388016	-0.214714	0.980507	0.892657	0.562238	0.372705	0.980507	0.884227	0.32863	0.249	0.125957	0.123519	0.697907	0.810878	0.731366	0.710306	0.281716	0.879999	0.284788
Lactobacillus	-0.314944	0.417879	-0.243997	-0.169473	-0.0320976	0.257913	-0.168111	0.0700029	-0.428262	-0.510532	0.468399	0.424064	0.352516	0.105452	-0.532818	0.35117	0.106438	0.0762026	0.0121185	0.198195	0.412217	0.904076	0.168944	0.415401	0.764092	0.00946911	0.000904688	0.00360792	0.0103813	0.0420435	0.633799	0.000584657	0.0420435	0.629276
Christensenellaceae_R-7_group	0.0727543	0.071854	-0.0105269	0.30686	0.039652	-0.312812	0.150131	0.255002	0.401069	0.320251	-0.071063	-0.0538385	-0.0885957	0.203436	0.28004	0.177272	0.0321626	0.757063	0.75896	0.980507	0.0869955	0.876421	0.0785237	0.4774	0.174885	0.0167694	0.0692539	0.760778	0.816606	0.700245	0.316448	0.125957	0.387864	0.904076
Streptococcus	-0.150428	0.704325	-0.247206	-0.0724579	0.070176	0.405476	0.0109041	0.13129	-0.145274	-0.134763	0.642467	0.585535	0.37736	0.132014	-0.283699	0.383107	0.292781	0.477257	7.5494e-07	0.191663	0.757063	0.764092	0.0157013	0.980507	0.543663	0.489751	0.534061	9.98811e-06	9.6764e-05	0.0262089	0.541897	0.123519	0.0245458	0.107074
Erysipelotrichaceae_UCG-002	-0.0104523	-0.0164263	0.202562	-0.670967	-0.0894394	0.159789	-0.0933742	-0.384741	-0.516086	-0.518855	0.0406561	0.171783	0.300516	0.241861	-0.316473	0.00480036	-0.415686	0.980507	0.96276	0.319122	2.76747e-06	0.700245	0.440959	0.685898	0.0238832	0.000780988	0.000764624	0.873772	0.403643	0.0962704	0.203342	0.0743234	0.983564	0.0125978
Selenomonas	0.00878572	0.182817	-0.289426	0.68101	0.280679	-0.0751795	-0.030461	0.522803	0.387184	0.384621	0.128342	0.0751513	-0.10709	0.00491616	0.248395	0.194341	0.451348	0.983096	0.375147	0.112866	2.08435e-06	0.125957	0.750334	0.909417	0.000747423	0.023121	0.0238832	0.553251	0.750334	0.629276	0.983564	0.188802	0.347104	0.00556142
Schwartzia	-0.0525608	0.17539	-0.41772	0.664876	0.00707718	-0.216854	0.288206	0.565469	0.579461	0.566924	0.027536	0.0411161	-0.178395	0.0174545	0.333392	0.153206	0.544634	0.821208	0.392059	0.0121185	3.1124e-06	0.983564	0.279883	0.114821	0.000179155	0.00012041	0.000179155	0.92167	0.873772	0.38521	0.961817	0.056966	0.467652	0.000392327
Dialister	-0.136932	0.172168	0.0168843	-0.634949	-0.153723	0.1728	-0.152116	-0.344789	-0.56824	-0.480368	0.0673997	0.122423	0.185946	0.0372693	-0.459366	-0.0910183	-0.372119	0.526009	0.403075	0.961817	1.14508e-05	0.466273	0.401217	0.472295	0.0457957	0.000179155	0.00243535	0.772055	0.573703	0.37147	0.886068	0.00456221	0.696818	0.0293129
Megasphaera	-0.18143	0.414107	-0.280153	-0.0903059	0.0247137	0.24909	0.0143223	0.0582175	-0.16363	-0.131852	0.53096	0.514026	0.349444	0.0998838	-0.186439	0.331793	0.271545	0.375459	0.0128352	0.125957	0.697907	0.935644	0.187895	0.973846	0.80455	0.426727	0.541897	0.00060434	0.000811998	0.0421737	0.657194	0.370448	0.0580521	0.139829
Mogibacterium	-0.0112978	0.301114	-0.179809	0.349842	-0.0779263	-0.19023	0.323243	0.406775	0.449225	0.337644	0.190294	0.1766	0.0176761	0.255405	0.216769	0.403752	0.371597	0.980507	0.0957961	0.380842	0.0421698	0.743304	0.358703	0.0657107	0.0153629	0.00582679	0.0526192	0.358703	0.388686	0.961817	0.174622	0.279883	0.0162412	0.0293726
Family_XIII_AD3011_group	0.167359	0.0118263	-0.0196725	0.0595034	-0.024359	-0.22426	0.204872	0.110262	0.263539	0.252719	-0.138586	-0.0481264	-0.0603119	0.111532	0.132078	0.0303379	0.184218	0.415401	0.980507	0.955856	0.800663	0.935991	0.258194	0.311204	0.62354	0.156293	0.180225	0.518665	0.84235	0.799985	0.617456	0.541897	0.909417	0.374358
F082	-0.0126476	0.093249	0.191441	-0.379768	-0.118364	0.00473464	-0.0747103	-0.272958	-0.379342	-0.515764	0.119563	0.184917	0.271641	0.357051	-0.330879	0.295794	-0.365829	0.980352	0.685898	0.357076	0.0254837	0.590727	0.983564	0.751332	0.137851	0.0254837	0.000780988	0.58577	0.372873	0.139829	0.0395473	0.0582612	0.103674	0.0332345
SP3-e08	0.0636494	0.175805	0.0960299	-0.484774	-0.0716178	0.232634	-0.00167507	-0.239752	-0.283312	-0.189917	0.138437	0.232152	0.215929	0.0802462	-0.160733	0.0201265	-0.180863	0.787436	0.391352	0.673225	0.00213345	0.75896	0.232056	0.992048	0.209566	0.123519	0.358794	0.518665	0.232706	0.281716	0.731366	0.439377	0.95492	0.376907
Rikenellaceae_RC9_gut_group	0.00541788	0.148898	0.187456	-0.539714	-0.0885877	0.197262	-0.14841	-0.358312	-0.386904	-0.346703	0.182407	0.163439	0.158786	-0.0493792	-0.351902	0.0300773	-0.354811	0.983564	0.482909	0.366761	0.000457479	0.700245	0.335776	0.483057	0.0387557	0.023121	0.0441802	0.375147	0.426727	0.444089	0.836147	0.0420435	0.909417	0.0408979
Prevotellaceae_YAB2003_group	-0.0457358	0.0552913	0.0734513	-0.518374	-0.0442682	0.139815	-0.184798	-0.279507	-0.496876	-0.629548	0.195319	0.147153	0.331342	0.298382	-0.460299	0.188497	-0.22244	0.855835	0.810878	0.755948	0.000764624	0.861368	0.515314	0.372873	0.125957	0.0014041	1.32889e-05	0.343764	0.486698	0.0581476	0.0998153	0.00456221	0.363806	0.262499
Prevotella	0.166595	0.108832	0.10096	-0.350357	0.144386	0.342306	-0.208785	-0.101169	-0.230617	-0.164284	0.261233	0.216789	0.246139	0.0661096	-0.22411	0.074059	-0.0726814	0.418006	0.62431	0.655475	0.0421698	0.493324	0.0476649	0.302334	0.655475	0.237067	0.426727	0.161052	0.279883	0.192121	0.776833	0.258194	0.753782	0.757063
Paraprevotella	-0.163419	0.243115	-0.297729	0.279052	-0.083128	-0.146582	0.208625	0.388282	0.174228	0.106744	0.277467	0.351182	0.177143	0.252241	0.122059	0.293404	0.280167	0.426727	0.20013	0.100421	0.125957	0.723279	0.487045	0.302334	0.023121	0.395206	0.629276	0.129003	0.0420435	0.387864	0.180521	0.573703	0.106486	0.125957
Prevotellaceae_UCG-003	-0.00716117	0.0939319	0.18344	-0.639843	-0.125763	0.169589	-0.210197	-0.333679	-0.51835	-0.38126	0.059147	0.117921	0.146283	-0.109412	-0.38026	-0.145402	-0.363271	0.983564	0.684993	0.375147	9.98811e-06	0.564159	0.412217	0.299095	0.056966	0.000764624	0.0254472	0.800663	0.590727	0.487045	0.62354	0.0254837	0.489751	0.0350396
NK4A214_group	-0.00353846	0.0751378	-0.159627	0.525996	-0.00719695	-0.328416	0.128092	0.199912	0.444723	0.42512	-0.18165	-0.181879	-0.257225	-0.0431521	0.311303	0.0207288	0.246271	0.984782	0.750334	0.440959	0.000682474	0.983564	0.060668	0.553251	0.32863	0.00634391	0.0102312	0.375459	0.375459	0.170055	0.86507	0.0798534	0.953054	0.192121
Lachnoclostridium	0.0975526	0.20716	0.0776526	-0.520437	0.0604181	0.396954	-0.167889	-0.355658	-0.429734	-0.327512	0.33189	0.294005	0.280396	0.0399234	-0.351171	0.0775886	-0.23603	0.665578	0.304052	0.743304	0.000764624	0.799985	0.0185355	0.415401	0.0404839	0.00921645	0.0612703	0.0580521	0.105952	0.125957	0.876421	0.0420435	0.743304	0.220628
Butyrivibrio	0.0514692	0.116504	0.0974943	-0.379837	0.10438	0.294323	-0.124825	-0.109459	-0.264747	-0.0549438	0.183702	0.207533	0.167358	-0.0564617	-0.132253	-0.12545	-0.155019	0.826388	0.596424	0.665578	0.0254837	0.638875	0.105952	0.566609	0.62354	0.1547	0.81133	0.375147	0.304052	0.415401	0.806939	0.541897	0.564428	0.462038
Lachnospiraceae_NK3A20_group	0.122188	0.0622241	0.0324372	-0.14651	-0.00632425	0.0215199	0.0831382	0.0098124	0.00236322	0.0050519	0.109222	0.150977	0.15093	0.128428	-0.0268859	0.13626	-0.0444621	0.573703	0.794792	0.904076	0.487045	0.983564	0.951355	0.723279	0.980507	0.989848	0.983564	0.62354	0.475949	0.475949	0.553251	0.923889	0.528401	0.861368
Oribacterium	0.0835213	0.359219	-0.0807799	-0.312052	0.15977	0.448622	-0.114546	-0.0573952	-0.320109	-0.154663	0.503811	0.502801	0.373462	0.0440168	-0.290314	0.178488	0.112518	0.723279	0.0383115	0.731366	0.0791931	0.440959	0.00582679	0.605287	0.806939	0.0692539	0.462502	0.00114025	0.00115303	0.0286486	0.861368	0.111667	0.38521	0.614329
Lachnospiraceae_XPB1014_group	0.0279578	0.0636397	-0.207041	0.566562	0.103287	-0.099133	0.265502	0.366522	0.600569	0.617062	-0.00740132	-0.0335812	-0.174235	0.0569779	0.432703	0.0832678	0.267547	0.92088	0.787436	0.304052	0.000179155	0.644096	0.660266	0.153491	0.0330256	4.90763e-05	2.22467e-05	0.983564	0.902093	0.395206	0.806939	0.00856928	0.723279	0.148742

## Sheet: Table S10 correlation_da
ADAPTATION PHASE - DA GENERA CORRELATION
	SPEARMAN R2 VALUES																	ADJUSTED P-VALUES
Genus	GasVol.ml.	pH	DM.dis..	CH4	CO2	H2	O2	DMD...	ACE	PROP	BUTY	VAL	CAP	BCFA	TOTAL	AP	NH3	GasVol.ml.	pH	DM.dis..	CH4	CO2	H2	O2	DMD...	ACE	PROP	BUTY	VAL	CAP	BCFA	TOTAL	AP	NH3
Sutterella	-0.255589	0.497785	-0.416349	-0.556944	-0.50399	0.355412	0.320701	0.335555	-0.563716	-0.618464	0.594228	0.554245	0.503061	-0.0588167	-0.468068	0.408967	-0.174356	0.208601	0.0162617	0.038355	0.00790585	0.01376	0.0719426	0.108216	0.0903391	0.00757649	0.00366126	0.0050748	0.00790585	0.01376	0.766051	0.0200957	0.0408407	0.395073
Fibrobacter	0.443956	-0.194891	0.506598	0.519938	0.467742	-0.403264	-0.283358	-0.49473	0.368402	0.597507	-0.453079	-0.450005	-0.482025	0.14	0.36437	-0.432319	-0.043817	0.0255982	0.350055	0.0135532	0.0115238	0.0200957	0.0429415	0.161057	0.0158263	0.0638287	0.0050748	0.0236381	0.024579	0.0168768	0.487771	0.0669029	0.0305336	0.817802
Schwartzia	0.355238	-0.0912856	0.457845	0.572005	0.525293	-0.485054	-0.413856	-0.39813	0.347507	0.668622	-0.477273	-0.521859	-0.703228	0.174679	0.388196	-0.463683	-0.227335	0.0719426	0.649137	0.0228884	0.00654267	0.0115238	0.0166481	0.038791	0.0447535	0.0775478	0.000979047	0.0181605	0.0115238	0.000974249	0.395073	0.0506888	0.0208685	0.265484
Veillonellaceae_UCG-001	0.165671	-0.188911	0.454585	0.659303	0.493834	-0.541304	-0.358767	-0.575701	0.474486	0.670914	-0.547271	-0.58381	-0.682563	0.378716	0.600156	-0.400428	-0.125059	0.416965	0.365164	0.0236381	0.0011052	0.0158263	0.00936908	0.0705763	0.00651286	0.018773	0.000979047	0.00850835	0.0061471	0.000979047	0.0567744	0.0050748	0.0443369	0.534557
Family_XIII_UCG-001	-0.0447064	0.0726961	0.0912442	0.278776	0.154894	-0.430611	-0.206955	-0.397206	0.30335	0.521159	-0.405632	-0.374853	-0.515282	0.103131	0.123805	-0.261323	0.0276936	0.817802	0.718683	0.64802	0.166369	0.446535	0.0305535	0.310554	0.0448099	0.128227	0.0115238	0.0425211	0.0586919	0.0119312	0.605494	0.535026	0.200019	0.880406
F082	0.241269	0.130896	0.251146	0.386907	0.444363	-0.411592	-0.453529	-0.282336	0.260312	0.465445	-0.358203	-0.35182	-0.47239	0.207836	0.225481	-0.236746	-0.151829	0.237584	0.525238	0.216542	0.0506888	0.0255982	0.0396837	0.0236381	0.161324	0.200238	0.020584	0.0705763	0.0742344	0.019142	0.310554	0.267847	0.244215	0.449801
Papillibacter	0.170246	-0.240684	0.308405	0.506778	0.320196	-0.557794	-0.216657	-0.399452	0.486742	0.486005	-0.52322	-0.489919	-0.447276	0.360202	0.435157	-0.152656	-0.1067	0.405188	0.244215	0.122998	0.0135532	0.108216	0.00790585	0.288858	0.0444174	0.0166481	0.0166481	0.0115238	0.0162617	0.0249365	0.070225	0.0295184	0.449801	0.59615
Lachnospiraceae_XPB1014_group	0.201485	-0.167155	0.351421	0.53021	0.448946	-0.415444	-0.313291	-0.521588	0.377635	0.552337	-0.430431	-0.482537	-0.575124	0.403836	0.51769	-0.304531	-0.387733	0.32352	0.417939	0.0742344	0.0115238	0.0246137	0.038355	0.116921	0.0115238	0.0569849	0.00790585	0.0305535	0.0168768	0.00651286	0.0429415	0.011699	0.127695	0.0506888
INTERMEDIATE PHASE - DA GENERA CORRELATION
	SPEARMAN R2 VALUES																	ADJUSTED P-VALUES
Genus	GasVol.ml.	pH	DM.dis..	CH4	CO2	H2	O2	DMD...	ACE	PROP	BUTY	VAL	CAP	BCFA	TOTAL	AP	NH3	GasVol.ml.	pH	DM.dis..	CH4	CO2	H2	O2	DMD...	ACE	PROP	BUTY	VAL	CAP	BCFA	TOTAL	AP	NH3
Bilophila	-0.321293	0.138627	-0.100762	-0.841226	-0.450679	0.747479	0.462444	0.102561	-0.674216	-0.729123	0.67934	0.713876	0.777541	0.448772	-0.642395	0.749256	-0.213843	0.116227	0.553788	0.680456	2.68614e-07	0.0197418	9.87559e-06	0.0161257	0.686046	0.000117338	1.87961e-05	9.83769e-05	3.1838e-05	3.00679e-06	0.0203842	0.000313898	9.36755e-06	0.326477
Ruminobacter	0.239413	-0.328344	0.0573733	-0.333917	0.216662	0.529795	-0.210796	0.481922	-0.403813	-0.400275	0.441206	0.371552	0.488494	0.173913	0.0676444	0.324012	-0.683231	0.263498	0.107054	0.825179	0.100689	0.319062	0.00456109	0.334696	0.0149661	0.0400569	0.0422196	0.0228998	0.0625108	0.010281	0.442533	0.793055	0.112671	8.71961e-05
Parasutterella	-0.270734	0.193075	-0.146341	-0.48554	-0.479288	0.398326	0.509595	0.0596717	-0.43794	-0.560736	0.462619	0.466516	0.519744	0.29704	-0.559004	0.60117	0.046777	0.198652	0.385498	0.530328	0.0108259	0.0120963	0.043432	0.00691715	0.825179	0.0241283	0.00235388	0.0161008	0.0151459	0.00561683	0.151442	0.00242352	0.000921126	0.858582
Sutterella	-0.270455	-0.00707702	-0.05725	-0.835798	-0.264781	0.816978	0.256872	0.0673697	-0.702442	-0.713807	0.73408	0.725606	0.756862	0.405887	-0.477723	0.704583	-0.329496	0.198759	0.981865	0.825179	3.32901e-07	0.209969	7.85026e-07	0.224965	0.802454	4.64725e-05	3.1838e-05	1.54764e-05	2.18931e-05	6.95058e-06	0.038957	0.0124629	4.36121e-05	0.106187
Anaerobiospirillum	-0.082874	0.257735	-0.0857303	-0.435896	-0.0173678	0.708301	-0.00572767	0.250265	-0.705242	-0.582613	0.738869	0.608611	0.641919	0.133324	-0.400973	0.527508	-0.00203314	0.742672	0.224317	0.733581	0.0249458	0.95564	3.82777e-05	0.985564	0.258835	4.27419e-05	0.0014388	1.33578e-05	0.000772527	0.00031606	0.571276	0.0418107	0.00474719	0.993806
DEV114	0.189987	0.0268284	-0.0331897	0.545423	0.0986523	-0.710657	-0.073164	-0.160027	0.526084	0.527783	-0.620152	-0.541304	-0.509493	-0.190952	0.238768	-0.47143	0.318903	0.393293	0.92471	0.902036	0.0033201	0.68636	3.55386e-05	0.773644	0.504028	0.00487004	0.00474719	0.000570067	0.00361598	0.00691842	0.391816	0.264901	0.0139801	0.119027
Wolinella	-0.217268	0.106004	-0.0609175	-0.777718	-0.304954	0.724879	0.328624	0.0801872	-0.684221	-0.782182	0.746055	0.747523	0.691263	0.269397	-0.658593	0.779552	-0.0395558	0.317618	0.6646	0.812546	3.00679e-06	0.139147	2.22893e-05	0.106853	0.759628	8.45641e-05	2.6677e-06	1.03221e-05	9.87559e-06	6.7762e-05	0.200584	0.000192255	2.9656e-06	0.881675
CPla-4_termite_group	0.0304336	0.140351	-0.0641613	0.739225	0.0681943	-0.817823	-0.101008	-0.214508	0.725023	0.746723	-0.775985	-0.737489	-0.775628	-0.435098	0.413603	-0.695305	0.432973	0.911412	0.549171	0.804141	1.3235e-05	0.792117	7.82845e-07	0.680216	0.344124	2.22893e-05	1.00736e-05	3.09271e-06	1.3837e-05	3.09271e-06	0.0252616	0.0346519	5.7949e-05	0.0260776
WCHB1-41	0.047475	-0.15006	0.0282258	0.455291	-0.034824	-0.595838	0.0278592	0.254727	0.604839	0.558152	-0.620968	-0.614736	-0.418225	-0.210034	0.564018	-0.53722	-0.291713	0.858582	0.518978	0.920132	0.0183285	0.896356	0.00104588	0.920932	0.248812	0.000847463	0.00246864	0.000561032	0.000652084	0.0322523	0.336672	0.00220327	0.00393976	0.160677
vadinBE97	0.218005	0.070182	-0.0155835	0.76825	0.310936	-0.714102	-0.36337	0.0447313	0.669906	0.644573	-0.637272	-0.716839	-0.629069	-0.497248	0.601118	-0.621917	0.146905	0.316162	0.785287	0.960363	4.09835e-06	0.130589	3.1813e-05	0.0696881	0.869391	0.000135277	0.00029626	0.000356665	2.86499e-05	0.0004471	0.00874833	0.000921126	0.000547991	0.528653
Victivallaceae	0.00412376	0.0522711	0.00907144	0.596288	-0.00412338	-0.733545	-0.0362858	-0.279728	0.719118	0.646605	-0.688192	-0.708397	-0.702263	-0.35284	0.566192	-0.616672	0.179639	0.988563	0.840986	0.976998	0.00103522	0.988563	1.57636e-05	0.892271	0.198759	2.68497e-05	0.000280461	7.45476e-05	3.82777e-05	4.64725e-05	0.0799917	0.00210668	0.000619793	0.423823
Corynebacterium	-0.339128	0.237583	-0.329219	-0.466165	-0.320356	0.444097	0.344359	-0.0554267	-0.404922	-0.418809	0.399937	0.415078	0.449217	0.28015	-0.278744	0.445061	0.0231812	0.0946602	0.267102	0.106426	0.0151934	0.117313	0.0220287	0.0888801	0.838079	0.0395159	0.031985	0.0423836	0.033856	0.0202524	0.180476	0.18289	0.0216798	0.936797
Fibrobacter	0.258638	-0.0110203	0.104472	0.721628	0.335044	-0.717389	-0.329912	-0.0923248	0.61217	0.634406	-0.642229	-0.607038	-0.712688	-0.462625	0.443222	-0.664283	0.367803	0.222456	0.972966	0.669009	2.49082e-05	0.0993194	2.83042e-05	0.105754	0.721953	0.000697126	0.000381586	0.000313898	0.000802825	3.30637e-05	0.0161008	0.0223057	0.000164777	0.0657465
Sediminispirochaeta	-0.0122418	0.137153	-0.143934	0.54436	0.0109744	-0.69865	-0.0574046	-0.115449	0.777073	0.642273	-0.772219	-0.775806	-0.736822	-0.423286	0.404402	-0.527493	0.252715	0.970848	0.559203	0.538237	0.00340076	0.972966	5.165e-05	0.825179	0.646877	3.00679e-06	0.000313898	3.52355e-06	3.09271e-06	1.40439e-05	0.0301108	0.0397906	0.00474719	0.23394
Endomicrobium	0.102437	0.0400398	0.181284	0.646491	0.139317	-0.637161	-0.14909	-0.179673	0.644652	0.602548	-0.567999	-0.648484	-0.683037	-0.566646	0.543615	-0.6215	0.267138	0.676043	0.881139	0.418456	0.000280461	0.55278	0.000356717	0.521105	0.44327	0.00029626	0.000894052	0.00204416	0.000267847	8.71961e-05	0.00209263	0.00345588	0.000553455	0.204865
Succiniclasticum	0.0760979	0.220855	-0.101944	0.69045	0.142281	-0.701146	-0.181885	0.00511907	0.687936	0.635372	-0.646498	-0.737807	-0.637748	-0.50812	0.497112	-0.587491	0.252751	0.763462	0.310292	0.676813	6.97052e-05	0.543728	4.7448e-05	0.417289	0.988024	7.45988e-05	0.000373402	0.000280461	1.37328e-05	0.000353538	0.00708807	0.00875611	0.00128192	0.23394
Acidaminococcus	0.134196	0.164155	0.00697056	0.460174	0.124186	-0.456789	-0.123452	0.073464	0.270201	0.380389	-0.413281	-0.281574	-0.346179	-0.31935	0.122179	-0.42481	0.403799	0.568299	0.4737	0.981865	0.0167869	0.60378	0.0178461	0.606239	0.782802	0.199057	0.0557903	0.0347836	0.178017	0.0869225	0.11851	0.610156	0.0294736	0.0400569
Clostridium_sensu_stricto_1	0.269077	-0.183202	0.129024	0.797664	0.461071	-0.681547	-0.48327	-0.0273618	0.603946	0.731424	-0.602238	-0.662765	-0.688538	-0.387201	0.633034	-0.769967	0.0257193	0.201036	0.413593	0.58678	1.49914e-06	0.0165294	9.10221e-05	0.0112575	0.924851	0.000865223	1.70795e-05	0.000899651	0.000172788	7.42342e-05	0.0509207	0.000396579	3.85868e-06	0.927135
Clostridia_vadinBB60_group	0.367644	-0.238153	0.109431	0.538697	0.345706	-0.498258	-0.385116	0.130827	0.507011	0.492942	-0.548621	-0.489964	-0.34675	-0.390479	0.493126	-0.500321	-0.0930595	0.0657465	0.266226	0.653788	0.00381719	0.0873664	0.00857777	0.0523549	0.595931	0.00721906	0.0094934	0.00307263	0.0100285	0.0863614	0.0487509	0.00947561	0.00823756	0.706052
Pseudoramibacter	-0.202668	0.109924	-0.252116	-0.543107	-0.27878	0.409456	0.301215	0.305307	-0.508278	-0.514945	0.425159	0.574295	0.56586	0.633571	-0.424462	0.496967	-0.102098	0.358055	0.653009	0.235127	0.00348321	0.18289	0.0369009	0.145079	0.154433	0.0070823	0.00618637	0.0293446	0.00174343	0.00211994	0.000390936	0.0296024	0.00876566	0.676813
Christensenellaceae_R-7_group	0.0485748	0.0143264	-0.0846774	0.542416	-0.0172287	-0.722706	-0.0109971	0.0847608	0.73827	0.623224	-0.743402	-0.741202	-0.647415	-0.289462	0.504078	-0.527686	-0.000183352	0.856119	0.962831	0.736817	0.00353487	0.95564	2.41343e-05	0.972966	0.745785	1.35325e-05	0.000530899	1.12391e-05	1.21914e-05	0.000274774	0.164347	0.00762131	0.00474719	0.999205
Izemoplasmataceae	0.059522	0.106195	-0.0303562	0.743912	0.100635	-0.802544	-0.153805	-0.152817	0.752466	0.757135	-0.78687	-0.807843	-0.688234	-0.439055	0.524843	-0.697713	0.24892	0.818065	0.664454	0.911412	1.11091e-05	0.680456	1.38116e-06	0.505926	0.526431	8.2426e-06	6.92694e-06	2.29452e-06	1.08152e-06	7.45476e-05	0.0237291	0.00500258	5.34526e-05	0.24284
Izemoplasmatales	0.0966327	0.160354	-0.052687	0.745884	0.134603	-0.778232	-0.164949	0.0199514	0.772246	0.718322	-0.791794	-0.78472	-0.758841	-0.529914	0.513978	-0.678105	0.310371	0.692423	0.487144	0.840239	1.03221e-05	0.567844	3.00679e-06	0.471221	0.950886	3.52355e-06	2.74807e-05	1.8339e-06	2.4653e-06	6.45894e-06	0.00455829	0.00629636	0.00010231	0.131164
Catenisphaera	-0.339229	0.115313	-0.190271	-0.734381	-0.517656	0.561687	0.538751	0.267532	-0.563853	-0.623607	0.554782	0.659411	0.573661	0.447254	-0.601456	0.636651	-0.214714	0.0946602	0.633087	0.392777	1.53698e-05	0.00585401	0.00231861	0.00381719	0.222456	0.00220734	0.000526202	0.00266	0.000188159	0.00176911	0.0208929	0.000918085	0.000360306	0.324591
Erysipelotrichaceae_UCG-009	-0.154431	0.0151208	-0.145794	-0.724762	-0.219475	0.637437	0.257491	0.14367	-0.566716	-0.577449	0.56554	0.600225	0.600347	0.465593	-0.482889	0.575843	-0.172312	0.504039	0.961552	0.531934	2.22893e-05	0.313274	0.00035597	0.224365	0.553788	0.00209263	0.00163352	0.00213255	0.000938283	0.000937641	0.0153076	0.0113022	0.00168456	0.446379
UCG-004	-0.347304	0.0755377	-0.132416	-0.637761	-0.38973	0.538617	0.376341	-0.19724	-0.518478	-0.50752	0.488033	0.517377	0.583983	0.217786	-0.555393	0.559398	-0.127511	0.0859495	0.76512	0.574411	0.000353538	0.0492516	0.00381719	0.0586122	0.392225	0.00575745	0.00716794	0.0103599	0.00587882	0.00139598	0.316439	0.00262502	0.0024135	0.591704
Selenomonas	0.321049	0.0385817	0.121918	0.838668	0.34742	-0.672657	-0.391787	0.0485145	0.658906	0.661533	-0.662022	-0.688056	-0.652728	-0.557064	0.573432	-0.669785	0.261531	0.116431	0.88524	0.610156	2.93363e-07	0.0859371	0.00012346	0.0478302	0.858582	0.000190861	0.000177033	0.000175369	7.45969e-05	0.000233446	0.00253281	0.00177551	0.000135311	0.216145
Schwartzia	0.214496	0.00983637	0.014861	0.809017	0.328594	-0.73463	-0.346941	-0.0104689	0.601046	0.741009	-0.637923	-0.663609	-0.701569	-0.442618	0.57789	-0.768652	0.234009	0.32487	0.975372	0.961838	1.04318e-06	0.106853	1.53033e-05	0.0862584	0.975047	0.000921126	1.22038e-05	0.000353538	0.000168212	4.70999e-05	0.0224742	0.00161812	4.05616e-06	0.275161
Dialister	-0.198093	0.0401397	-0.0421632	-0.770478	-0.311091	0.753278	0.358387	0.202937	-0.757837	-0.792557	0.766086	0.789918	0.744636	0.474635	-0.559446	0.74867	-0.253622	0.370902	0.881139	0.873205	3.79595e-06	0.130524	8.0747e-06	0.0743461	0.376727	6.74441e-06	1.8326e-06	4.5796e-06	1.97581e-06	1.09042e-05	0.0132129	0.0024135	9.56179e-06	0.232293
Veillonellaceae_UCG-001	0.257188	-0.096471	0.0350239	0.796982	0.212079	-0.803546	-0.278644	-0.000469326	0.825675	0.814333	-0.842897	-0.878695	-0.80091	-0.578663	0.591011	-0.748161	0.0760744	0.224774	0.692431	0.896288	1.49914e-06	0.331513	1.34878e-06	0.18289	0.998913	5.70045e-07	9.0226e-07	2.68614e-07	4.31089e-08	1.40088e-06	0.00158911	0.00116912	9.72138e-06	0.763462
DNF00809	0.0314691	-0.14479	0.0528782	0.452147	-0.0679596	-0.661904	0.0886268	-0.106924	0.614057	0.618396	-0.631559	-0.604934	-0.562223	-0.143765	0.485909	-0.577124	-0.00717097	0.908931	0.535381	0.840175	0.0192399	0.792404	0.000175369	0.722118	0.673148	0.000663865	0.00059475	0.000414917	0.000847463	0.00229234	0.538328	0.0107644	0.00163989	0.981865
Denitrobacterium	0.0110804	0.298004	-0.135746	0.430155	-0.00837938	-0.483996	-0.048228	-0.313818	0.44299	0.44182	-0.533115	-0.422321	-0.496707	-0.387447	0.0142462	-0.379725	0.529957	0.972966	0.150233	0.564365	0.0271591	0.978298	0.0111338	0.856389	0.141232	0.0223614	0.0227645	0.00427118	0.0304644	0.0087969	0.0508054	0.962831	0.056273	0.00455829
Olsenella	-0.17315	0.0179259	-0.0739621	-0.775193	-0.294736	0.699032	0.338112	0.143643	-0.743328	-0.810506	0.744255	0.804129	0.818888	0.55638	-0.499522	0.791073	-0.240511	0.443812	0.954263	0.77145	3.12789e-06	0.155202	5.13581e-05	0.0956992	0.553788	1.12391e-05	1.02189e-06	1.10164e-05	1.34721e-06	7.82845e-07	0.00257163	0.00836418	1.87688e-06	0.261546
Slackia	-0.0558646	0.0335865	-0.190765	-0.53535	-0.225967	0.428022	0.297004	0.163294	-0.481024	-0.6026	0.457204	0.612557	0.59528	0.701246	-0.453241	0.591273	-0.141703	0.829555	0.901086	0.392	0.00407546	0.296055	0.0280544	0.151442	0.494514	0.0116978	0.000894052	0.0177376	0.000691021	0.00105698	4.7448e-05	0.01895	0.00116359	0.545474
Family_XIII_UCG-001	-0.062219	0.154667	-0.140393	0.559125	-0.100202	-0.782194	0.0855203	-0.0715082	0.736099	0.677068	-0.788035	-0.718114	-0.682945	-0.188172	0.432046	-0.594823	0.322196	0.809015	0.504028	0.549171	0.00242352	0.681659	2.6677e-06	0.733783	0.789028	1.43493e-05	0.000105576	2.17862e-06	2.7562e-05	8.71961e-05	0.398153	0.0264402	0.00106807	0.115081
[Eubacterium]_nodatum_group	-0.28451	0.00404115	-0.218312	-0.641087	-0.377051	0.337825	0.43699	0.241851	-0.43974	-0.505408	0.382733	0.504078	0.534886	0.635113	-0.340422	0.486018	-0.239479	0.17322	0.988563	0.316002	0.000323848	0.0580834	0.0959343	0.0245025	0.275539	0.0234776	0.00746332	0.0539839	0.00762131	0.00411196	0.000375319	0.0932754	0.0107613	0.263498
[Eubacterium]_saphenum_group	0.080229	-0.0966998	0.00248898	0.653397	0.0612672	-0.808949	-0.0886459	-0.108068	0.780582	0.704254	-0.791878	-0.755118	-0.687497	-0.392817	0.41924	-0.619504	0.107161	0.750472	0.692423	0.992699	0.0002298	0.81175	1.04318e-06	0.722118	0.669009	2.8468e-06	4.36121e-05	1.8339e-06	7.46894e-06	7.55671e-05	0.0471305	0.0318026	0.000579965	0.661293
Mogibacterium	0.125206	0.218039	-0.17322	0.60662	0.11713	-0.576733	-0.151773	0.29347	0.603978	0.491659	-0.552103	-0.597379	-0.51444	-0.41974	0.466544	-0.468965	0.0436417	0.600116	0.316162	0.443812	0.000810554	0.627285	0.00165273	0.512776	0.174231	0.000865223	0.00973505	0.00282094	0.00100559	0.00624418	0.0316361	0.0151459	0.0145145	0.868986
Family_XIII_AD3011_group	0.186194	0.191623	-0.084334	0.607926	0.157485	-0.585274	-0.211568	0.109046	0.589972	0.575541	-0.573105	-0.634705	-0.542045	-0.378073	0.426293	-0.536359	0.152866	0.403604	0.389983	0.737615	0.00078633	0.494932	0.0013536	0.332697	0.666537	0.0012011	0.00169408	0.00178672	0.00037912	0.00355899	0.0575932	0.0288189	0.00400092	0.509045
Defluviitaleaceae_UCG-011	-0.37052	0.297718	-0.306367	-0.704422	-0.359559	0.491127	0.429862	0.193388	-0.636031	-0.648358	0.613559	0.662627	0.652971	0.677309	-0.438149	0.617909	-0.0447551	0.0632883	0.150549	0.137113	4.36121e-05	0.0732105	0.00982531	0.0272069	0.401829	0.000366556	0.000267975	0.000672068	0.000172935	0.000232373	0.000105059	0.0240792	0.000601981	0.866405
Bacteroidales_BS11_gut_group	0.0630429	0.025454	0.181325	0.695573	0.188184	-0.704356	-0.188555	-0.447771	0.526917	0.620324	-0.529698	-0.578644	-0.631159	-0.377144	0.466332	-0.643679	0.388748	0.806075	0.927474	0.418456	5.78638e-05	0.398153	4.36121e-05	0.397752	0.0257536	0.00479665	0.000568837	0.00456154	0.00158911	0.000418967	0.0580834	0.015172	0.000304353	0.0498595
p-251-o5	-0.160004	-0.198824	0.158614	-0.564364	-0.0700468	0.636922	0.064179	0.155147	-0.618502	-0.558958	0.648208	0.583479	0.696689	0.359974	-0.141482	0.47519	-0.489407	0.487946	0.36892	0.491664	0.00218879	0.785287	0.000358314	0.804141	0.5192	0.00059475	0.00242352	0.000268332	0.00141201	5.55118e-05	0.0728811	0.545776	0.0130915	0.0101264
Prevotellaceae_UCG-001	0.291162	-0.170862	0.209185	0.719528	0.277019	-0.593893	-0.341553	-0.0109034	0.75149	0.626879	-0.701989	-0.718489	-0.640257	-0.716973	0.453704	-0.605135	0.044475	0.161331	0.450697	0.338925	2.65248e-05	0.185816	0.00109107	0.092031	0.974068	8.50048e-06	0.000478437	4.6765e-05	2.74515e-05	0.000329562	2.86499e-05	0.0188192	0.000845066	0.866431
Prevotellaceae_UCG-004	-0.0771011	0.0557586	-0.159478	-0.543163	-0.0938451	0.481995	0.167511	0.101054	-0.561503	-0.53912	0.487446	0.625177	0.640987	0.682655	-0.304682	0.516925	-0.108383	0.760356	0.829555	0.488878	0.00348321	0.703292	0.0114895	0.462636	0.689639	0.00231861	0.00380541	0.0104669	0.000503745	0.000323848	8.75208e-05	0.139425	0.00592706	0.657662
Prevotellaceae_Ga6A1_group	-0.248553	-0.0163877	-0.0434235	-0.865944	-0.384159	0.773427	0.41742	0.0382987	-0.581874	-0.722559	0.642667	0.652276	0.607135	0.388915	-0.622029	0.760559	-0.248621	0.243161	0.957652	0.869155	5.88895e-08	0.052972	3.42272e-06	0.0326443	0.890807	0.00146084	2.41343e-05	0.000312926	0.000236276	0.000802825	0.0498076	0.000547858	6.01725e-06	0.243161
Prevotellaceae_YAB2003_group	-0.299285	0.159776	-0.275053	-0.817858	-0.420097	0.688738	0.441368	0.133556	-0.732007	-0.753255	0.703768	0.764097	0.709346	0.640485	-0.750504	0.780519	0.00165092	0.148323	0.488276	0.189751	7.82845e-07	0.0315186	7.39986e-05	0.0228998	0.58678	1.67302e-05	8.0747e-06	4.42882e-05	5.06158e-06	3.7433e-05	0.000328222	8.86271e-06	2.8468e-06	0.994592
Prevotella	-0.115846	-0.105244	0.0047654	-0.686153	-0.199047	0.679072	0.195748	-0.0171301	-0.561584	-0.618458	0.566716	0.603006	0.642648	0.298634	-0.471817	0.617162	-0.205354	0.631462	0.666537	0.988024	7.93917e-05	0.368619	9.89634e-05	0.377392	0.957652	0.00231861	0.00059475	0.00209263	0.000887211	0.000312926	0.149295	0.0138991	0.000612311	0.349825
Paraprevotella	0.360953	-0.111683	0.0731372	0.599083	0.463019	-0.508251	-0.406379	0.214707	0.243791	0.396517	-0.310146	-0.234442	-0.277803	-0.0830123	0.471311	-0.505088	0.0466673	0.0719636	0.646734	0.773644	0.000967625	0.0160354	0.0070823	0.0387049	0.343924	0.254496	0.0445711	0.131354	0.274379	0.184408	0.742672	0.0139866	0.00750041	0.858582
Prevotellaceae_UCG-003	-0.264186	-0.0467531	0.0665445	-0.698872	-0.156554	0.682864	0.187351	0.0829903	-0.660495	-0.699239	0.707791	0.720257	0.752155	0.333089	-0.349711	0.620759	-0.308821	0.210528	0.858582	0.797254	5.14364e-05	0.497993	8.71961e-05	0.400523	0.750472	0.000182831	5.11796e-05	3.86905e-05	2.59981e-05	8.29199e-06	0.101666	0.0833504	0.000562896	0.13318
UCG-012	0.291144	-0.0614888	0.0352282	0.87196	0.382865	-0.756454	-0.448676	-0.0501957	0.752955	0.795999	-0.736696	-0.821863	-0.708502	-0.566636	0.737151	-0.776855	0.00871347	0.161331	0.811532	0.8962	4.62592e-08	0.0539576	7.02649e-06	0.0203842	0.856119	8.11679e-06	1.49914e-06	1.40439e-05	7.08391e-07	3.82777e-05	0.00209263	1.39558e-05	3.00679e-06	0.977701
Hydrogenoanaerobacterium	-0.32905	0.109556	-0.234417	-0.760123	-0.371952	0.598459	0.43293	0.208155	-0.728706	-0.782443	0.720347	0.812481	0.796341	0.747179	-0.672158	0.762609	-0.0630915	0.106513	0.653788	0.274379	6.09056e-06	0.0622327	0.000979841	0.0260776	0.362218	1.90337e-05	2.6677e-06	2.59981e-05	9.30025e-07	1.49914e-06	9.9334e-06	0.000124739	5.43457e-06	0.806075
Angelakisella	0.271857	-0.128082	0.052168	0.482903	0.255623	-0.420906	-0.314685	0.245284	0.471934	0.394929	-0.464481	-0.471002	-0.35217	-0.381327	0.322167	-0.363073	-0.097944	0.196432	0.589947	0.840986	0.0113022	0.227695	0.0311638	0.124913	0.268147	0.0138933	0.0456452	0.0156145	0.014046	0.0806346	0.0550788	0.115081	0.0698856	0.688768
Ruminiclostridium	0.32	-0.224171	0.0549509	0.660425	0.241438	-0.617611	-0.309802	-0.00283258	0.624797	0.672454	-0.659411	-0.701814	-0.554472	-0.465737	0.530736	-0.615287	-0.174869	0.117688	0.300899	0.832398	0.000182831	0.259731	0.000605692	0.131739	0.992504	0.00050822	0.00012388	0.000188159	4.68611e-05	0.0026748	0.015293	0.00449009	0.000643046	0.439547
Papillibacter	0.0266127	0.122781	-0.0185698	0.685201	0.0804051	-0.797187	-0.0987834	-0.126011	0.719626	0.702365	-0.732644	-0.716371	-0.784812	-0.431864	0.531775	-0.693748	0.327963	0.924829	0.608435	0.952255	8.20879e-05	0.750472	1.49914e-06	0.68636	0.610386	2.65248e-05	4.64725e-05	1.63452e-05	2.88952e-05	2.4653e-06	0.0264402	0.00440004	6.14756e-05	0.107442
Oscillibacter	-0.193661	-0.0887584	0.0312136	-0.777183	-0.353688	0.684899	0.327445	-0.0823783	-0.50737	-0.562692	0.55588	0.52745	0.575874	0.256979	-0.469639	0.591486	-0.409705	0.383963	0.722118	0.90924	3.00679e-06	0.0791536	8.26919e-05	0.107872	0.752376	0.00717686	0.00227001	0.00259858	0.00474719	0.00168456	0.224965	0.0143765	0.0011627	0.0368686
Intestinimonas	-0.338949	0.121558	-0.155864	-0.778183	-0.331833	0.708476	0.372235	0.209604	-0.730876	-0.738602	0.74313	0.777405	0.800389	0.584877	-0.567596	0.707391	-0.171915	0.0947545	0.610386	0.500121	3.00679e-06	0.103236	3.82777e-05	0.0620633	0.358077	1.74066e-05	1.34224e-05	1.12519e-05	3.00679e-06	1.40466e-06	0.00136509	0.00206089	3.91469e-05	0.447328
Colidextribacter	-0.315585	0.452886	-0.163955	-0.490772	-0.375029	0.560398	0.34151	0.273753	-0.472712	-0.538746	0.536302	0.50987	0.485053	0.284954	-0.592285	0.582389	0.226192	0.123664	0.0190427	0.473922	0.00987922	0.059695	0.00236321	0.092031	0.209978	0.0137055	0.00381719	0.00400092	0.00688938	0.0109145	0.172557	0.00113974	0.00144392	0.295768
NK4A214_group	-0.0913008	0.283182	-0.149221	0.431935	-0.131256	-0.623086	0.11879	-0.0816644	0.598167	0.452562	-0.587351	-0.561137	-0.504585	-0.286579	0.286552	-0.374656	0.316706	0.713127	0.175207	0.521105	0.0264402	0.5786	0.000531465	0.620846	0.754722	0.00098545	0.0191247	0.00128347	0.00233516	0.00756823	0.169599	0.169599	0.0599397	0.12208
[Eubacterium]_hallii_group	0.226785	0.0777994	0.0395967	0.831146	0.327589	-0.672779	-0.378002	0.0376057	0.587718	0.667797	-0.609166	-0.644913	-0.583165	-0.518576	0.533688	-0.653585	0.284064	0.29442	0.758723	0.881675	4.4081e-07	0.107819	0.000123429	0.0575932	0.892271	0.00127722	0.000145188	0.000761942	0.000295052	0.00142059	0.00575679	0.00422242	0.000229187	0.173888
Syntrophococcus	0.115103	0.0443885	-0.0819176	0.454434	0.0226107	-0.409515	-0.0644962	0.0839921	0.371409	0.417225	-0.470007	-0.384753	-0.317593	-0.242988	0.337709	-0.408997	-0.0222482	0.633326	0.866431	0.745785	0.0185947	0.938494	0.0369009	0.804141	0.74837	0.0625492	0.032699	0.0142991	0.0525684	0.120873	0.256283	0.0959475	0.0371238	0.939259
Lachnoclostridium	-0.236594	0.135116	-0.174885	-0.796583	-0.237764	0.827267	0.218698	0.111259	-0.713474	-0.784123	0.797984	0.722456	0.772969	0.420053	-0.502704	0.76921	-0.282138	0.269115	0.566347	0.439547	1.49914e-06	0.266944	5.48085e-07	0.315221	0.66106	3.21175e-05	2.50754e-06	1.49914e-06	2.41343e-05	3.46678e-06	0.0315186	0.00783767	3.97895e-06	0.177097
Lachnospiraceae_FCS020_group	-0.220211	-0.0469873	0.0380622	-0.553199	-0.262574	0.566307	0.280961	-0.0908996	-0.397722	-0.40254	0.44553	0.37768	0.422792	0.121366	-0.365393	0.427207	-0.116436	0.311456	0.858582	0.886755	0.00275648	0.213986	0.00210558	0.179039	0.725172	0.0437863	0.0408238	0.0215315	0.0577871	0.0303184	0.610557	0.067757	0.0284101	0.629597
Pseudobutyrivibrio	0.37704	-0.422364	0.367654	0.430031	0.305675	-0.386005	-0.387091	-0.139121	0.526634	0.577114	-0.552123	-0.575227	-0.528203	-0.723986	0.433706	-0.560396	-0.310832	0.0580834	0.0304644	0.0657465	0.0271724	0.138103	0.0517171	0.050929	0.5682	0.00481807	0.00163989	0.00282094	0.00170419	0.00471497	2.29511e-05	0.0258083	0.00236321	0.130589
Roseburia	0.17559	0.0557558	-0.0637444	0.661988	0.182759	-0.716492	-0.22071	0.00380576	0.695293	0.595309	-0.650709	-0.683134	-0.58718	-0.35494	0.483839	-0.536313	0.240143	0.437923	0.829555	0.805246	0.000175369	0.41468	2.88952e-05	0.310345	0.989287	5.7949e-05	0.00105698	0.000248729	8.71961e-05	0.00128618	0.0778726	0.0111481	0.00400092	0.262202
Lachnospiraceae_XPB1014_group	0.355604	-0.264304	0.122067	0.843676	0.365469	-0.741223	-0.42412	0.00956618	0.813416	0.802126	-0.80132	-0.85154	-0.771361	-0.591397	0.720741	-0.784929	-0.107077	0.0772533	0.210525	0.610156	2.68614e-07	0.067757	1.21914e-05	0.0297285	0.976998	9.14289e-07	1.38116e-06	1.40088e-06	1.84572e-07	3.65468e-06	0.0011627	2.57742e-05	2.4653e-06	0.661293
Lachnospiraceae_NK4A136_group	-0.241161	-0.0187949	0.0663363	-0.708061	-0.430354	0.615766	0.419637	-0.065623	-0.441256	-0.535913	0.443658	0.469158	0.488832	0.244112	-0.531478	0.598539	-0.196494	0.260143	0.952115	0.797419	3.8457e-05	0.0271099	0.000635531	0.0316394	0.806075	0.0228998	0.00402957	0.0221673	0.0144864	0.0102287	0.253974	0.00442145	0.000979841	0.375782
probable_genus_10	-0.16592	-0.114614	-0.00630253	-0.797407	-0.227262	0.777186	0.257477	0.0204412	-0.638224	-0.710954	0.690313	0.680118	0.594232	0.341824	-0.565055	0.711799	-0.268234	0.468086	0.63476	0.98392	1.49914e-06	0.293409	3.00679e-06	0.224365	0.949636	0.000351709	3.52856e-05	6.97476e-05	9.58554e-05	0.00108348	0.091902	0.00215461	3.41924e-05	0.202661
STABLE PHASE - DA GENERA CORRELATION
	SPEARMAN R2 VALUES																	ADJUSTED P-VALUES
Genus	GasVol.ml.	pH	DM.dis..	CH4	CO2	H2	O2	DMD...	ACE	PROP	BUTY	VAL	CAP	BCFA	TOTAL	AP	NH3	GasVol.ml.	pH	DM.dis..	CH4	CO2	H2	O2	DMD...	ACE	PROP	BUTY	VAL	CAP	BCFA	TOTAL	AP	NH3
Veillonellaceae_UCG-001	0.219922	-0.0376994	0.0639734	0.875861	0.330123	-0.643084	-0.194681	-0.0974139	0.697482	0.713753	-0.695556	-0.738447	-0.753752	-0.844426	0.72453	-0.646838	0.190534	0.309764	0.384386	0.331216	2.89991e-05	0.0455652	0.022571	0.143194	0.800875	0.0345723	0.018799	0.0567573	0.0523867	0.0613182	0.00882168	0.00505991	0.0251816	0.0274178
Clostridium_sensu_stricto_1	0.177311	-0.0259839	0.252905	0.820459	0.227536	-0.689181	-0.0892119	-0.166704	0.746981	0.687959	-0.733865	-0.755413	-0.803266	-0.740765	0.645185	-0.588582	0.130526	0.974179	0.574332	0.528002	9.76663e-06	0.616556	9.51996e-05	0.827101	0.456102	0.000235321	0.000387512	0.0001703	0.000447683	1.96822e-05	0.000171838	0.00841646	0.00167159	0.972481
vadinBE97	0.195965	0.11005	0.132918	0.793654	0.213932	-0.703585	-0.151448	-0.166986	0.675539	0.798145	-0.728574	-0.737521	-0.78446	-0.826877	0.541091	-0.728557	0.186933	0.913379	0.906758	0.604957	0.00141545	0.76891	0.000435372	0.712235	0.204888	0.00288274	0.134943	0.0205011	0.0424062	0.0152267	0.0129037	0.128361	0.325248	0.101739
Fibrobacter	0.132954	-0.00753194	0.218148	0.774338	0.213179	-0.643198	-0.101843	-0.144793	0.595423	0.576066	-0.533118	-0.572091	-0.591767	-0.763039	0.411978	-0.495207	0.294183	0.898719	0.914258	0.367012	4.84109e-06	0.65131	1.38562e-05	0.987014	0.346568	0.000625786	0.000799399	0.00085254	0.000332589	6.17334e-05	0.00111886	0.00085254	0.006066	0.456102
Papillibacter	0.224736	0.107038	0.137966	0.772253	0.241079	-0.693052	-0.0917276	-0.220244	0.727095	0.809599	-0.755443	-0.753826	-0.739962	-0.887458	0.559816	-0.71265	0.289188	0.956553	0.744899	0.956553	0.00355546	0.862064	0.00700686	0.666352	0.184579	0.0424062	0.0498029	0.0670101	0.0971012	0.018785	0.00903954	0.0699281	0.0512893	0.433423
U29-B03	0.209819	0.0597282	0.237171	0.771288	0.328297	-0.504855	-0.212649	-0.109288	0.628451	0.463803	-0.577842	-0.631326	-0.684223	-0.581568	0.479034	-0.411614	0.031715	0.829488	0.904046	0.496317	3.69672e-08	0.398873	1.25685e-05	0.574332	0.539423	0.000112558	0.000350008	0.000216033	0.000216033	5.51139e-05	3.02523e-05	0.00122233	0.00326617	0.242478
Lachnospiraceae_XPB1014_group	0.122925	0.166789	0.221275	0.754796	0.18852	-0.67376	0.0097212	-0.00054772	0.742385	0.732903	-0.762962	-0.746595	-0.829093	-0.780783	0.451427	-0.625278	0.104902	0.866202	0.603469	0.766204	4.3042e-06	0.0711738	0.00462062	0.272854	0.735089	0.00387632	0.00125677	0.00206738	0.00152857	0.000641615	0.000218736	0.00520046	0.00229342	0.816642
Saccharofermentans	0.304456	0.0162355	0.115297	0.730854	0.266948	-0.573808	-0.145725	-0.0535425	0.690481	0.634478	-0.680496	-0.68241	-0.686042	-0.815026	0.515471	-0.512576	0.159976	0.816642	0.629636	0.689028	0.000137748	0.864553	4.00497e-05	0.691261	0.199342	2.0976e-05	0.0026801	6.83946e-05	0.000350008	0.000151189	0.00268901	0.00568573	0.0218317	0.183888
DEV114	0.0566713	0.0871764	0.287011	0.729657	0.07956	-0.780416	0.0315365	-0.336937	0.739262	0.64872	-0.701754	-0.72653	-0.756811	-0.688862	0.441565	-0.511806	0.225449	0.966206	0.784193	0.642226	0.000654863	0.842381	0.00188248	0.537182	0.385454	0.0208552	0.00297551	0.00455184	0.00672736	0.00176038	0.00660798	0.0139109	0.00247053	0.776345
CPla-4_termite_group	0.0934511	0.0341767	0.292484	0.722041	0.153456	-0.719108	0.0150148	-0.168893	0.757043	0.70519	-0.753789	-0.750408	-0.740966	-0.74041	0.456346	-0.578263	0.304606	0.825393	0.732709	0.18358	2.19128e-05	0.755073	4.0495e-06	0.908021	0.135626	2.16179e-05	0.000332589	7.04695e-05	3.14479e-05	1.23746e-05	0.000102409	0.0249712	0.00730507	0.332429
Lachnospiraceae_ND3007_group	0.148992	-0.0717213	0.208596	0.717241	0.264753	-0.526594	-0.17035	-0.226716	0.520648	0.555343	-0.535583	-0.570105	-0.570048	-0.615339	0.507488	-0.524288	0.128209	0.295126	0.764229	0.326307	3.42434e-06	0.203652	0.00499045	0.569246	0.734314	8.09804e-05	0.00435353	0.000698725	0.000104892	0.000204247	0.00130633	0.000468678	0.026219	0.467645
Monoglobus	0.231118	0.00814943	0.190275	0.698794	0.219452	-0.553485	-0.0798599	-0.164697	0.596289	0.669728	-0.60207	-0.625364	-0.633627	-0.737832	0.491854	-0.602235	-0.0029975	0.366864	0.3334	0.186782	1.52505e-07	0.0753391	0.00473341	0.251079	0.812091	0.00135701	0.0202977	0.0103921	0.0017737	0.00252372	0.00109895	0.000536129	0.0639842	0.274828
Roseburia	0.224913	0.0930572	0.230762	0.69765	0.218694	-0.681104	-0.0385565	-0.0155837	0.768023	0.792221	-0.793848	-0.78559	-0.788282	-0.79209	0.503119	-0.698942	0.276952	0.715665	0.900652	0.172949	2.83871e-05	0.527374	3.06434e-05	0.960418	0.515442	1.23594e-05	6.31795e-05	1.32229e-05	1.48225e-05	2.08273e-05	2.0976e-05	0.0195372	0.00185134	0.160063
0319-6G20	0.276157	0.117564	0.18741	0.686747	0.352231	-0.517633	-0.23149	-0.157158	0.549369	0.607959	-0.541557	-0.499905	-0.46565	-0.69684	0.367432	-0.572462	0.299614	0.204533	0.635698	0.420941	8.30225e-05	0.0848283	0.00568573	0.308904	0.545648	0.00348252	0.000936508	0.00412524	0.0091007	0.0166839	8.04209e-05	0.0748739	0.00210549	0.168799
Selenomonas	0.194534	0.09197	0.317778	0.682913	0.373304	-0.514718	-0.19393	-0.0197098	0.517951	0.600645	-0.510892	-0.506001	-0.516956	-0.677598	0.3765	-0.553088	0.346309	0.39843	0.658145	0.587565	2.39633e-06	0.351583	5.10328e-05	0.531489	0.521061	0.000153535	2.8348e-06	2.97613e-05	2.20794e-05	4.53218e-06	7.06343e-07	0.00416347	2.97613e-05	0.433054
Denitrobacterium	0.0850698	0.17303	0.161758	0.653951	0.247514	-0.564593	-0.133856	-0.15605	0.607616	0.610872	-0.61718	-0.541842	-0.609939	-0.774538	0.38626	-0.574402	0.189041	0.632449	0.984687	0.483657	0.0011195	0.629636	0.000360158	0.970052	0.530167	0.000423712	3.16614e-05	0.000193844	0.000453952	0.000107486	0.000425125	0.00666274	0.000221845	0.299528
Acidaminococcus	0.124472	0.0484598	0.194898	0.65352	0.206992	-0.577368	-0.102689	-0.189537	0.488544	0.539013	-0.47845	-0.428327	-0.501768	-0.729017	0.281143	-0.514597	0.319572	0.36191	0.736298	0.435351	4.22662e-06	0.31913	0.000312193	0.776345	0.974179	0.000113102	6.31795e-05	2.42263e-05	4.10715e-05	2.64557e-06	9.29285e-06	0.000103531	0.000236803	0.307119
Schwartzia	0.0593578	0.0575315	0.193324	0.651963	0.0561211	-0.698312	0.11694	-0.0764174	0.70345	0.815614	-0.760339	-0.724705	-0.78407	-0.76201	0.584687	-0.807995	0.195885	0.528002	0.789136	0.262502	0.000563612	0.45929	0.0019165	0.859275	0.609388	0.0144736	0.00018243	0.00298982	0.00085254	0.000291691	0.000783191	0.0217394	0.000531904	0.615403
Elusimicrobium	0.110506	-0.117928	0.147562	0.635979	0.0544034	-0.650135	0.0762612	0.00931603	0.643712	0.639216	-0.644835	-0.655016	-0.708677	-0.575171	0.686822	-0.50488	0.22004	0.587565	0.977427	0.340893	4.84109e-06	0.353409	0.000309855	0.687294	0.582648	0.00124997	0.00193849	0.00484171	0.00212175	0.0013604	1.02511e-05	0.0398193	0.0099244	0.178774
UCG-012	-0.117205	0.0542133	0.0878449	0.635173	0.110508	-0.568301	-0.0125504	-0.221606	0.60276	0.613105	-0.648737	-0.655585	-0.715522	-0.60485	0.516145	-0.56402	-0.00942531	0.93708	0.891828	0.441507	0.00312488	0.693682	0.0022874	0.982063	0.13373	0.00702681	0.0086282	0.0025192	0.007255	0.00672736	0.0030469	0.113493	0.0162953	0.632449
Endomicrobium	0.300134	0.128752	-0.0065706	0.630786	0.172437	-0.455274	-0.0708678	-0.00434825	0.698718	0.536339	-0.644665	-0.649585	-0.709108	-0.692629	0.488954	-0.405063	0.170102	0.159313	0.602572	0.980906	0.000423712	0.466812	0.0177004	0.778328	0.986834	7.65558e-05	0.00457292	0.000368871	0.000325281	5.65143e-05	9.08376e-05	0.0111397	0.0441412	0.482721
MVP-15	-0.153017	0.06761	0.250472	0.61927	0.174766	-0.568622	-0.0464934	-0.13571	0.474068	0.670083	-0.556334	-0.611547	-0.653606	-0.61496	0.44987	-0.629918	0.126617	0.656727	0.635262	0.542284	0.00036962	0.830323	0.000250559	0.766204	0.975384	0.000375152	0.000423712	0.000367886	0.000279629	5.67652e-05	0.00197682	0.000107815	0.00838056	0.346313
RF39	0.0437726	0.0127457	0.0858045	0.617935	0.246381	-0.470113	-0.20352	-0.107514	0.458674	0.499114	-0.476065	-0.53678	-0.534957	-0.701531	0.400568	-0.46565	0.113359	0.732373	0.716	0.476429	0.0321286	0.083068	0.265161	0.318436	0.735089	0.139537	0.306869	0.226915	0.0720666	0.233817	0.01971	0.375972	0.6905	0.736188
Ruminiclostridium	0.24445	0.102283	-0.0665807	0.613082	0.274158	-0.42083	-0.191206	-0.0559593	0.593078	0.52039	-0.566166	-0.605967	-0.61445	-0.638234	0.475416	-0.403382	-0.0530702	0.615403	0.851084	0.400964	0.000228267	0.367696	0.00159091	0.684731	0.455207	0.0112151	0.00433351	0.013468	0.0310217	0.00882168	2.95171e-05	0.203914	0.00695419	0.135648
Izemoplasmatales	0.1133	0.114938	0.0887498	0.611459	0.0583953	-0.699308	0.0101492	-0.22208	0.66857	0.689516	-0.695228	-0.672764	-0.644336	-0.747304	0.461804	-0.539523	0.218132	0.453443	0.925312	0.256457	6.8043e-07	0.318665	7.89615e-05	0.729051	0.521535	1.69943e-05	0.00010481	2.46572e-05	1.26287e-05	2.2073e-06	2.08619e-05	0.000364714	0.00147614	0.603469
Prevotellaceae_UCG-001	0.149408	0.00368189	0.13337	0.593469	0.25496	-0.470189	-0.087452	0.1881	0.582678	0.612559	-0.61801	-0.605755	-0.723177	-0.772323	0.465826	-0.560416	0.211185	0.396394	0.787887	0.587932	1.06516e-05	0.22269	0.00151406	0.776345	0.946147	7.41811e-05	8.60409e-06	1.08269e-05	1.08269e-05	4.0495e-06	1.1361e-05	7.28807e-06	5.65143e-05	0.33069
Victivallaceae	0.119	0.0053716	0.166581	0.592088	0.120183	-0.63737	-0.0110308	-0.163357	0.639232	0.726247	-0.668012	-0.636148	-0.687003	-0.638944	0.517081	-0.662926	0.239234	0.914258	0.47252	0.956553	0.0258396	0.47252	0.0490511	0.483657	0.483319	0.0264563	0.0364571	0.0115159	0.0147414	0.0388829	0.0014061	0.209923	0.10767	0.152235
[Eubacterium]_ruminantium_group	0.263964	-0.127067	0.157147	0.588235	0.29868	-0.349106	-0.314506	0.0156079	0.425373	0.352965	-0.385438	-0.381846	-0.419964	-0.638547	0.402219	-0.318026	0.0350948	0.783029	0.174737	0.256121	0.0163296	0.809458	0.00496033	0.860766	0.412953	0.00263105	0.00579344	0.00347623	0.00114571	0.000723334	0.00577203	0.683967	0.0669228	0.661572
NK4A214_group	0.0443874	0.275793	0.115145	0.573631	0.0724173	-0.580048	-0.0550105	-0.202327	0.73853	0.575376	-0.716547	-0.752723	-0.69664	-0.580264	0.328963	-0.402261	0.132298	0.629636	0.414019	0.744899	0.0239824	0.568283	0.000152195	0.770353	0.115511	0.000461843	0.00161063	0.000460045	0.0011289	0.00117149	0.000599834	0.131889	0.0146904	0.0699281
Pseudobutyrivibrio	0.215282	0.0414408	0.0217312	0.570697	0.246264	-0.414618	-0.0770289	0.0824206	0.448412	0.542411	-0.494604	-0.51049	-0.49248	-0.719447	0.469437	-0.520137	0.307816	0.648548	0.642556	0.729845	0.000691396	0.819907	5.87558e-05	0.972481	0.367696	0.000190722	0.00010022	8.30225e-05	0.000168957	0.00036962	1.69943e-05	0.0178066	0.0042895	0.350593
Sediminispirochaeta	0.0219955	0.0371333	0.180922	0.546453	0.0993249	-0.560837	0.00613918	-0.338502	0.51397	0.503277	-0.564516	-0.512199	-0.516452	-0.555497	0.335026	-0.467203	0.12102	0.53537	0.851084	0.453621	2.91862e-07	0.110972	0.000498695	0.464274	0.629636	0.000144285	0.000250559	0.000193844	6.33274e-05	5.00721e-05	0.000205723	0.00101865	0.00127	0.331485
Ruminococcus	0.223363	0.227795	0.0821265	0.532277	0.244707	-0.360653	-0.140435	-0.269878	0.469805	0.53211	-0.443391	-0.500302	-0.487842	-0.609503	0.249244	-0.406518	-0.078637	0.717678	0.751346	0.582648	0.00427708	0.635262	0.0343649	0.84433	0.699286	0.017221	0.0137747	0.00691924	0.0190149	0.00355546	0.00272967	0.137374	0.031957	0.976261
[Eubacterium]_saphenum_group	0.123627	-0.0369963	0.00278839	0.50586	0.0680304	-0.388438	0.000334637	0.0356405	0.565803	0.374207	-0.499267	-0.556389	-0.570635	-0.532979	0.404967	-0.24619	0.0335111	0.810853	0.161808	0.304204	0.137374	0.378373	0.0762056	0.830323	0.966206	0.0318568	0.00109895	0.00188574	0.00298077	0.00434474	0.0159051	0.307119	0.00397993	0.351491
DNF00809	0.449867	0.147185	0.138075	0.496401	0.187577	-0.478715	-0.0579498	-0.0957974	0.699051	0.710131	-0.745832	-0.653977	-0.646533	-0.701938	0.352434	-0.599817	0.285612	0.533351	0.73509	0.355619	1.32388e-06	0.54528	3.43352e-05	0.826645	0.966206	2.40804e-05	0.000112372	1.02292e-05	5.10838e-06	4.56172e-07	4.01562e-05	6.36505e-05	0.000716746	0.528683
Christensenellaceae_R-7_group	0.06968	0.291514	0.253139	0.459957	0.0619501	-0.524154	0.0460128	-0.204707	0.5625	0.524194	-0.549597	-0.599052	-0.617837	-0.524511	0.105051	-0.375908	-0.110887	0.401427	0.719849	0.131244	9.47456e-05	0.0639094	0.00603183	0.403155	0.949322	0.00655817	0.00111242	0.00742688	0.00819621	0.00666988	0.000144285	0.0664318	0.00321543	0.0984719
Izemoplasmataceae	-0.119876	0.190073	-0.0824782	0.437202	-0.140041	-0.667438	0.0746211	-0.351339	0.635272	0.584912	-0.635478	-0.59973	-0.598191	-0.624917	0.322415	-0.473224	0.372536	0.816642	0.822172	0.404895	0.000238034	0.826645	6.06612e-05	0.636699	0.778084	6.6957e-05	1.32388e-06	1.08543e-05	3.35526e-05	4.55399e-06	1.05282e-05	0.00161063	1.82366e-06	0.407055
[Eubacterium]_hallii_group	0.240415	0.250207	-0.025949	0.433365	0.0280554	-0.541544	0.135442	-0.0429843	0.599294	0.752395	-0.705396	-0.623764	-0.623297	-0.69785	0.360097	-0.665691	0.308825	0.502333	0.76891	0.333522	1.56214e-06	0.381427	0.000205723	0.92989	0.915495	0.000106028	0.000176982	8.49329e-05	2.08273e-05	9.82459e-06	0.000438376	5.0006e-05	0.00166645	0.386179
Anaerofustis	0.0292927	0.17042	-0.0160488	0.432636	0.17042	-0.39153	-0.16651	-0.179376	0.437877	0.417616	-0.487081	-0.472967	-0.413609	-0.590499	0.277888	-0.339329	0.309284	0.336277	0.890364	0.802275	3.568e-08	0.112895	0.000309855	0.401319	0.724146	7.9067e-05	4.86303e-05	8.26468e-05	2.1756e-05	1.32229e-05	2.91862e-07	3.36147e-05	0.000350008	0.420941
Succiniclasticum	0.0876662	-0.0932392	0.169218	0.419341	0.353804	-0.249289	-0.227723	-0.0928004	0.316798	0.23654	-0.270014	-0.370273	-0.266902	-0.45571	0.207522	-0.102321	0.0869127	0.866202	0.966206	0.735142	0.000582366	0.272368	0.0137184	0.377398	0.691326	0.018799	0.00920841	0.0139633	0.00454226	0.00468898	7.05589e-05	0.0470114	0.0166839	0.654622
Mogibacterium	0.213847	0.315911	0.084609	0.416118	0.0544455	-0.478133	0.0306197	-0.166416	0.580359	0.46219	-0.52067	-0.535948	-0.519274	-0.534403	0.129273	-0.284057	0.105666	0.0193978	0.543321	0.574332	0.00854084	0.420941	0.011758	0.820945	0.729051	7.62061e-05	5.4755e-05	1.75267e-05	0.000288908	0.000351792	7.02712e-05	0.0908376	0.00112867	0.195089
Family_XIII_UCG-001	0.191171	0.152064	0.165505	0.411946	0.143657	-0.494219	-0.0257822	-0.319277	0.607529	0.482188	-0.549804	-0.564292	-0.477831	-0.534283	0.245256	-0.301081	0.214553	0.736298	0.464999	0.500443	0.00022555	0.269494	0.00210239	0.58576	0.54887	0.000943715	0.000867699	0.000736066	0.00410489	0.000889832	6.75855e-06	0.0580609	0.00201319	0.425866
Kandleria	-0.0614961	0.298547	0.2336	0.313182	0.203119	-0.360099	-0.0545054	-0.0131561	0.426597	0.60115	-0.577339	-0.55661	-0.538827	-0.468551	0.236226	-0.543371	-0.217738	0.819907	0.94916	0.293197	4.0495e-06	0.213867	0.000246742	0.689307	0.587565	0.000139205	3.08354e-05	3.52932e-05	2.1756e-05	6.75855e-06	0.000309855	0.000409223	0.000378796	0.787381
Family_XIII_AD3011_group	-0.00421864	0.347543	-0.0750825	0.202323	-0.178751	-0.503943	0.318969	-0.144812	0.506957	0.558177	-0.604154	-0.492084	-0.499798	-0.517958	0.137743	-0.45217	0.190563	0.502463	0.729845	0.627974	8.5651e-07	0.471339	1.04542e-05	0.776303	0.732685	2.89991e-05	5.10838e-06	5.24004e-06	1.69943e-05	1.8875e-06	4.56172e-07	4.8141e-05	1.26287e-05	0.169224
Colidextribacter	0.0350567	-0.00767606	-0.0376291	-0.489178	-0.313643	0.220836	0.148232	0.101264	-0.325435	-0.257513	0.259629	0.307057	0.381499	0.345111	-0.357528	0.235803	0.125265	0.411336	0.530167	0.487108	0.0360116	0.554256	0.00883285	0.925349	0.162836	0.000943856	0.0126237	0.00346526	0.00252372	0.0136122	0.00473341	0.284351	0.166102	0.358527
Erysipelotrichaceae_UCG-009	-0.0925909	-0.080668	-0.134816	-0.531969	-0.118107	0.415139	-0.0504059	0.104998	-0.463896	-0.476993	0.514904	0.457968	0.548433	0.560737	-0.318257	0.426329	0.00827155	0.19333	0.482251	0.367696	6.8043e-07	0.0720828	0.00161063	0.325065	0.96314	0.000582366	0.000478021	0.000409223	0.000336178	0.000167327	2.34058e-05	3.43352e-05	0.00174068	0.18991
Parasutterella	-0.0161624	0.0823817	-0.0160614	-0.540538	-0.045424	0.506646	-0.107783	0.30695	-0.407826	-0.396708	0.375729	0.347443	0.45886	0.500331	-0.37262	0.394718	-0.186711	0.617419	0.891828	0.989371	0.00710562	0.787887	0.0512893	0.99855	0.904046	0.00244729	0.0684274	0.00919369	0.00298982	0.00219502	0.00484878	0.0441486	0.282017	0.904046
Succinivibrionaceae_UCG-002	0.0297166	-0.0319736	-0.127808	-0.582065	0.0751742	0.629436	-0.0946268	0.295728	-0.55829	-0.32029	0.453409	0.407867	0.471134	0.480928	-0.324962	0.228906	-0.343687	0.351583	0.13373	0.736781	0.0338471	0.830323	0.0118793	0.910733	0.52212	0.00177246	0.0177042	0.00622975	0.00460653	0.00639041	0.00473341	0.606468	0.198068	0.682475
Acetobacter	0.0122621	-0.0692791	0.115516	-0.613386	-0.050987	0.569446	0.149556	0.215164	-0.452392	-0.556757	0.536613	0.516414	0.580692	0.517532	-0.476335	0.565357	-0.0728628	0.986797	0.0901268	0.76891	0.380715	0.448748	0.00734991	0.129418	0.582648	0.00804361	0.00288295	0.00102432	0.0105001	0.00910647	0.00655817	0.581882	0.0209098	0.420941
probable_genus_10	0.102917	-0.0251769	-0.238309	-0.620066	-0.0720638	0.617205	-0.0304448	0.0668127	-0.479476	-0.480282	0.500656	0.490821	0.502675	0.364517	-0.4767	0.386091	-0.274735	0.661545	0.967765	0.600598	2.48196e-05	0.0266095	0.0396826	0.188662	0.366864	0.00553191	0.0292301	0.0196578	0.00869645	0.0123699	0.0103468	0.0151703	0.0880787	0.776129
Succinivibrio	-0.0594114	-0.120133	-0.101182	-0.670786	-0.0447214	0.711156	-0.100275	0.298851	-0.740323	-0.561694	0.702823	0.646839	0.67615	0.561428	-0.525255	0.449556	-0.291532	0.836038	0.906758	0.440909	6.26763e-07	0.384982	1.26287e-05	0.531876	0.476686	0.000317451	2.36001e-05	6.85756e-05	5.65143e-05	2.16248e-05	0.00103988	0.000240883	7.14092e-05	0.654622
Lachnospiraceae_AC2044_group	-0.0237788	0.072774	-0.0215241	-0.672803	-0.0733624	0.558606	0.0844197	0.157724	-0.468722	-0.570637	0.49843	0.529223	0.497904	0.597508	-0.58555	0.531145	-0.322866	0.617419	0.436757	0.458536	4.22662e-06	0.326307	0.00122062	0.767099	0.93708	0.000554988	0.00134033	0.000910607	0.000570819	0.000201994	0.001828	1.99718e-05	0.00407953	0.198068
Bacteroidales_RF16_group	-0.257792	0.117926	0.00485267	-0.690977	-0.136671	0.585866	0.230725	-0.0983022	-0.638344	-0.599951	0.676958	0.635871	0.63886	0.713356	-0.546057	0.558257	-0.405557	0.361531	0.816642	0.294504	5.24004e-06	0.115358	0.00724028	0.354786	0.687535	0.000552528	0.0172257	0.00186836	0.000512763	0.000116458	0.00172665	0.0133344	0.0400003	0.90895
Bilophila	-0.230983	0.200912	-0.222302	-0.721361	-0.396502	0.44071	0.309495	-0.0692864	-0.421221	-0.458662	0.387849	0.393179	0.382358	0.5018	-0.530751	0.44101	-0.435668	0.245162	0.635262	0.985074	7.5772e-05	0.579259	0.00129215	0.30986	0.72105	0.000429887	0.00112694	0.000147228	0.000455538	0.000425125	4.92059e-05	0.00375232	0.00288274	0.0438545
Defluviitaleaceae_UCG-011	-0.109142	-0.0117142	-0.129342	-0.725201	-0.430741	0.405853	0.284147	0.222968	-0.526618	-0.431885	0.455933	0.502743	0.483285	0.493031	-0.471405	0.355049	-0.0740861	0.537279	0.987014	0.587274	0.0010883	0.251806	0.0137184	0.732685	0.458536	0.00168638	0.000833331	0.000721351	0.000984675	3.48904e-05	7.28807e-06	0.0166777	0.00274647	0.366864
[Ruminococcus]_gauvreauii_group	-0.176465	-0.111356	-0.132575	-0.725739	-0.165383	0.714351	0.0341097	0.1114	-0.75837	-0.82614	0.842275	0.806657	0.859306	0.688396	-0.671911	0.729108	-0.100444	0.39843	0.984793	0.65181	3.57639e-06	0.207593	0.000450954	0.714611	0.775647	8.60339e-05	9.753e-06	1.65608e-05	4.79129e-05	1.06516e-05	1.63376e-06	2.34058e-05	4.54867e-05	0.326307
Prevotellaceae_YAB2003_group	-0.0716971	-0.115173	-0.160205	-0.729523	-0.159457	0.737923	0.0454629	0.105638	-0.685081	-0.806048	0.789113	0.757536	0.849274	0.635869	-0.63212	0.744149	-0.0245968	0.790619	0.864699	0.234273	1.43858e-05	0.9247	1.02511e-05	0.960574	0.41499	0.000180768	0.00394963	0.000362934	0.000399562	8.24227e-05	0.00342554	0.0128309	0.0236384	0.736298
Prevotellaceae_UCG-003	-0.114066	0.117112	-0.211732	-0.733918	-0.0603061	0.705537	-0.0658172	0.226358	-0.724267	-0.643815	0.697651	0.734422	0.763193	0.583577	-0.651341	0.533145	-0.154451	0.776345	0.642226	0.505157	2.19128e-05	0.507652	1.73131e-05	0.862064	0.697237	0.000113102	1.8875e-06	4.0495e-06	1.21761e-05	2.6205e-07	0.000455538	0.000501307	1.87294e-05	0.92989
Prevotellaceae_Ga6A1_group	-0.0671375	0.044469	-0.262217	-0.742869	-0.0264026	0.754883	0.0146708	0.203724	-0.670432	-0.543768	0.645422	0.641452	0.695801	0.550353	-0.481291	0.444893	-0.0863251	0.645782	0.63652	0.357064	1.99718e-05	0.814915	4.84481e-05	0.795272	0.358527	3.38131e-05	0.000374972	7.89615e-05	2.43501e-05	1.02511e-05	0.00165637	0.00031027	0.00484171	0.530391
Pseudoramibacter	-0.196934	0.0681505	-0.132618	-0.753208	-0.267597	0.579402	0.0715925	-0.0208248	-0.700051	-0.769107	0.760627	0.760603	0.789229	0.759269	-0.772517	0.708902	-0.226351	0.328565	0.318436	0.74542	0.00425352	0.275535	0.075697	0.567165	0.259816	0.0155973	0.00493844	0.02421	0.00903954	0.011358	0.000899205	0.274828	0.0432455	0.764229
Acinetobacter	-0.00910157	-0.13812	-0.152928	-0.757304	-0.124073	0.682687	0.0558528	0.189027	-0.660886	-0.642468	0.67245	0.63675	0.742971	0.672107	-0.504602	0.583082	-0.0104936	0.63652	0.830518	0.732373	0.000376209	0.656727	0.00192899	0.966206	0.368801	0.00106148	0.000821862	0.000332589	0.000275054	4.60266e-05	0.00100857	0.00675581	0.0025363	0.974179
Oscillibacter	-0.195104	0.00478152	-0.136383	-0.766182	-0.265784	0.62199	0.155384	0.23146	-0.666728	-0.667831	0.66386	0.661058	0.658103	0.715919	-0.629506	0.580159	-0.214447	0.39843	0.93708	0.92989	4.22662e-06	0.176338	0.0005201	0.728863	0.802275	8.04209e-05	9.56514e-06	1.37735e-05	3.03571e-05	3.57639e-06	1.52505e-07	8.26468e-05	2.28969e-05	0.266631
Ruminobacter	0.0352068	0.0292065	-0.207497	-0.774635	-0.112537	0.74379	0.00366636	0.232074	-0.623387	-0.614113	0.611694	0.648654	0.706215	0.600363	-0.611554	0.521994	-0.179032	0.309696	0.976261	0.413716	5.97424e-05	0.337421	0.00268901	0.754353	0.527621	0.00122252	0.000183739	0.00107777	0.000594625	0.000480321	2.19128e-05	0.0105332	0.00107518	0.989371
Anaerobiospirillum	0.0437516	-0.128284	-0.076247	-0.777873	-0.365333	0.52802	0.245987	0.0927188	-0.544627	-0.595151	0.573314	0.587075	0.622413	0.663416	-0.529481	0.568635	-0.0603714	0.275951	0.685935	0.792481	0.000659356	0.208209	0.0314507	0.411336	0.838333	0.00132023	0.00625503	0.00242946	0.000980949	0.000793315	0.000430211	0.01412	0.0452127	0.838333
Bifidobacterium	-0.20959	0.0852317	-0.182935	-0.778502	-0.227273	0.642589	0.0716774	-0.00985222	-0.685081	-0.705242	0.734677	0.718621	0.799637	0.767198	-0.688376	0.660614	-0.23629	0.152046	0.956553	0.642226	2.16179e-05	0.224025	0.00171982	0.547265	0.846451	9.72785e-05	0.000469913	0.000131764	0.000123902	0.000110698	1.32388e-06	0.00684521	0.00721961	0.515442
Rikenellaceae_RC9_gut_group	-0.123613	0.182437	-0.175085	-0.778829	-0.224381	0.588429	0.0759076	0.023816	-0.628151	-0.592458	0.608994	0.627004	0.666499	0.578894	-0.74216	0.54218	-0.28413	0.325663	0.669046	0.574332	5.10838e-06	0.284352	7.05589e-05	0.720319	0.372728	3.08354e-05	1.69102e-06	1.26287e-05	1.32229e-05	2.11779e-05	3.568e-08	0.00278289	5.00721e-05	0.188216
Hydrogenoanaerobacterium	-0.196108	-0.0217201	-0.0242868	-0.778845	-0.290641	0.622475	0.0894145	0.0686428	-0.696626	-0.766417	0.752502	0.727849	0.79264	0.858243	-0.695519	0.736612	-0.252832	0.40065	0.985074	0.579394	6.75855e-06	0.226646	0.000526777	0.521061	0.348076	0.000201032	0.000193844	0.000216033	0.00023467	0.0002536	4.54867e-05	0.000536129	0.0017737	0.358527
Olsenella	-0.0583259	-0.0185237	-0.237724	-0.780693	-0.27145	0.650757	0.100985	0.143015	-0.678746	-0.727112	0.72266	0.738519	0.774181	0.651517	-0.640462	0.643243	-0.069615	0.73509	0.898719	0.349933	2.91862e-07	0.367696	1.28833e-05	0.60513	0.396394	0.000139148	0.000293013	0.000312193	0.000212701	5.15676e-05	7.62061e-05	0.000566562	0.00242062	0.384386
Prevotellaceae_UCG-004	-0.196029	0.00518031	-0.11229	-0.785163	-0.274526	0.628098	0.0938232	0.0786754	-0.694094	-0.765809	0.748039	0.714474	0.761346	0.810619	-0.735949	0.715932	-0.22805	0.898719	0.977427	0.890364	0.00966946	0.136773	0.333711	0.540561	0.713605	0.127754	0.256095	0.251079	0.155808	0.0619435	0.0999438	0.085213	0.308045	0.618895
Wolinella	-0.236849	0.0772485	-0.22419	-0.786785	-0.276748	0.523819	0.139684	0.0932019	-0.696346	-0.538664	0.619221	0.687835	0.666094	0.593536	-0.63473	0.438472	-0.175046	0.864699	0.204888	0.642226	0.00172443	0.776345	0.0014905	0.829573	0.418857	2.1756e-05	0.00197018	4.47522e-05	1.37735e-05	8.04209e-05	0.00177324	0.122285	0.0458657	0.598097
Dialister	-0.16116	0.0751127	-0.221009	-0.803986	-0.202	0.657185	0.0241307	0.0309462	-0.687456	-0.671107	0.694521	0.741018	0.765175	0.637484	-0.712859	0.583274	-0.203452	0.285959	0.262929	0.925312	0.0255431	0.918005	0.00348252	0.581882	0.881888	0.00114043	1.37735e-05	6.31795e-05	0.000620105	0.000625935	7.8954e-05	0.0825311	0.000205723	0.152894
Lachnoclostridium	-0.135626	0.0877275	-0.14401	-0.806914	-0.177269	0.674338	0.0849835	0.126454	-0.691672	-0.644485	0.669691	0.696783	0.744904	0.606638	-0.719774	0.584763	-0.1585	0.230395	0.606468	0.515442	0.00122233	0.161747	0.0882949	0.135626	0.960574	0.0323867	0.0902939	0.0586279	0.0617061	0.0351638	0.000428268	0.0458657	0.137598	0.900313
Erysipelotrichaceae_UCG-002	-0.150743	0.0859743	-0.212282	-0.807116	-0.146458	0.715255	0.0561005	0.0136836	-0.734953	-0.685553	0.76419	0.780399	0.836243	0.719258	-0.704779	0.618303	-0.155258	0.581882	0.732373	0.553315	1.32388e-06	0.453443	0.000122632	0.736298	0.635698	9.39679e-05	0.00036962	0.000183739	8.04209e-05	1.81967e-05	0.000966483	3.99322e-05	0.00161063	0.520285
Slackia	-0.161004	0.0886433	-0.120782	-0.815351	-0.171019	0.754122	0.0725936	0.0938888	-0.729684	-0.780471	0.779386	0.747014	0.806516	0.836431	-0.714238	0.755905	-0.299296	0.455207	0.654622	0.587932	2.45339e-05	0.487108	3.52932e-05	0.900652	0.682994	1.17819e-05	7.10069e-07	3.21752e-07	1.8875e-06	1.52505e-07	0.000103531	0.000172452	2.95171e-05	0.6957
[Eubacterium]_nodatum_group	-0.281823	0.167478	-0.207004	-0.820525	-0.364286	0.576655	0.225268	-0.0147844	-0.626197	-0.633861	0.640516	0.648245	0.673126	0.735849	-0.723679	0.581189	-0.288192	0.448061	0.691326	0.540645	1.58681e-07	0.146613	0.000969972	0.579394	0.280963	0.000469913	0.00416636	0.00294958	0.000694813	0.000409	0.000253979	0.00879377	0.0349986	0.581919
p-251-o5	-0.0528392	-0.0319795	-0.181201	-0.823883	-0.200624	0.747317	0.151229	0.181594	-0.650394	-0.735526	0.702643	0.708968	0.739047	0.603553	-0.659942	0.70109	-0.113173	0.93075	0.776129	0.93724	0.000128557	0.775394	0.00241417	0.73701	0.544508	0.0158767	0.00219502	0.00932609	0.00522213	0.00941413	0.00119174	0.00159026	0.00502297	0.131309
Intestinimonas	-0.0859545	0.0350043	-0.214807	-0.83726	-0.206854	0.746544	0.127638	0.21144	-0.678857	-0.653381	0.651026	0.664581	0.711651	0.698976	-0.627326	0.566385	-0.204449	0.348752	0.875929	0.93708	0.00183171	0.272384	0.0345723	0.764584	0.765663	0.0222558	0.00406465	0.010033	0.00747934	0.0104316	4.00497e-05	0.0156844	0.00627955	0.154579
Catenisphaera	-0.150124	-0.0486016	-0.177101	-0.838595	-0.331512	0.624043	0.17334	0.128987	-0.677595	-0.658626	0.66789	0.705017	0.71258	0.665646	-0.604427	0.594699	-0.225865	0.325465	0.716201	0.30986	6.17521e-05	0.339498	0.00010022	0.887566	0.960574	9.00655e-06	3.57639e-06	3.53795e-06	4.31433e-06	4.0495e-06	3.57639e-06	0.00864312	7.62061e-05	0.211853
Lachnospiraceae_FCS020_group	-0.179054	-0.0999901	-0.148086	-0.849059	-0.3075	0.598226	0.136464	0.260298	-0.634498	-0.540985	0.557185	0.619488	0.640655	0.657967	-0.502071	0.42033	-0.137605	0.619267	0.483514	0.3334	1.02511e-05	0.418782	0.000124414	0.973638	0.998527	1.99718e-05	2.54521e-05	1.02511e-05	1.71713e-05	6.8043e-07	5.10838e-06	0.0211638	0.000594678	0.684018
p-1088-a5_gut_group	-0.207757	0.221161	-0.285217	-0.852891	-0.36107	0.526538	0.255362	0.0656814	-0.591935	-0.454032	0.492742	0.580099	0.564367	0.60117	-0.629499	0.379137	-0.249194	0.538471	0.776345	0.364861	3.23448e-05	0.228685	0.00473341	0.47252	0.358527	0.00622975	0.00305276	0.00462939	0.00221983	0.00221983	0.000776227	0.00796577	0.00579114	0.609785
Sutterella	-0.0551764	-0.0328888	-0.162921	-0.871925	-0.195723	0.748028	0.13805	0.159724	-0.685408	-0.646775	0.663922	0.66388	0.709855	0.728063	-0.596374	0.552375	-0.263268	0.684317	0.927346	0.291801	0.000552528	0.776345	0.00059359	0.910815	0.809304	0.013239	0.0130497	0.00900157	0.0107411	0.00869645	0.0776431	0.0138329	0.0581312	0.216567
